# Supplementary material for: PhysioSpace: Relating Gene Expression Experiments from Heterogeneous Sources Using Shared Physiological Processes
Source: PLoS One. 2013 Oct 17;8(10):e77627. doi: 10.1371/journal.pone.0077627 (PMC3798402; doi:10.1371/journal.pone.0077627)
Supplement: File S2 — Excel file of PhysioScores and permutation p-values of all datasets from the main analyses. (XLSX) [file pone.0077627.s002.xlsx]

## Sheet: Neural diff. GSE9940
PhysioSpace 1	do/d6	d0/d10	d0/d17
Accumbens	12.4015	14.3518	20.5179
Adipose Tissue	-6.57228	-1.08558	-2.27347
Adrenal Gland Cortex	-3.54371	-1.40572	-1.29038
Amygdala	13.992	17.1221	25.7491
Aorta	-5.63236	0.534821	0.584854
B Cells	-6.87718	-23.6736	-38.3251
Bone Marrow	-5.30862	-20.6573	-31.661
Breast	-3.81222	-9.88958	-13.5693
Bronchus	-12.6391	-8.22352	-8.23598
Caudate	10.3253	9.44532	16.1578
CD4	-12.8109	-26.235	-33.4991
Cerebellum	9.8856	9.31132	14.6356
Cerebral Cortex	12.0615	17.5353	31.2543
Cervix	0.302058	4.83285	1.44142
Colon	-8.36682	-10.433	-17.6562
Coronary Artery	-1.13265	0.201696	-0.447158
Corpus Callosum	7.61774	13.2784	14.9391
Deltoid Muscle	-0.0386872	-1.98259	-4.56059
Dorsal Root Ganglia	0.759241	9.41834	17.8881
Endometrium	1.57526	0.617696	-0.374422
Endometrium/Ovary	0.202381	3.62794	2.17469
ESC	0.565216	-41.3459	-74.3599
Esophagus	-7.74739	-15.5202	-23.4357
Fallopian Tube	-0.000256875	-0.619399	-1.93534
Fetal Brain	38.7369	44.6744	69.0792
Fetal Liver	-10.146	-23.9644	-24.8855
Frontal Cortex	4.02717	6.85016	14.3154
Frontal Lobe	9.65592	13.945	25.3501
Globus Pallidus	7.85847	9.09438	12.844
Heart	-2.95527	-0.234001	-0.283456
HepG	-8.30502	-23.5005	-35.8913
Hippocampus	11.2496	18.0346	28.6551
HUVEC Cell Line	-2.89139	-4.38323	-7.47801
Hypothalamus	13.3472	16.435	29.0688
Joint Tissue Synovium	-2.84574	0.00325991	0.288427
Kidney	-0.892219	-6.41972	-11.611
Liver	-3.04558	-12.5101	-17.3626
Lung	-8.12442	-1.56226	-1.99734
Lymph Nodes	-4.94345	-3.87076	-8.81002
Mammary Gland	-2.28271	-1.30319	-4.12772
MDA Mb231	-10.7249	-12.2966	-18.7749
Medulla	8.7929	20.6387	32.8007
Midbrain	7.64367	8.10935	13.3446
Monocytes	-8.14694	-11.5298	-20.6474
Myometrium	1.04439	8.30047	5.36113
Nipple	-0.642292	-2.31514	-6.83554
Nodose Nucleus	5.27166	7.07164	7.47866
Occipital Lobe	12.599	18.2604	33.0422
Oral Mucosa	-7.75178	-31.6321	-42.0098
Ovary	0.272198	3.065	1.33089
Pancreas	-13.1596	-29.8204	-32.9421
Paravertebral Muscle	0.0885116	-0.448155	-1.87614
Parietal Lobe	8.99686	14.0988	28.1778
PBMC	-15.9878	-24.0959	-31.9358
Penis	-4.40699	-10.3097	-10.326
Pericardium	-12.5042	-2.83122	-4.19622
Peritneum	-0.0438696	-0.493551	-1.648
Pharyngeal Mucosa	-11.1744	-27.3374	-41.9097
Pituitary Gland	6.38907	0.710813	1.93394
Placenta	-2.79295	-3.28811	-8.82105
Pons	3.74735	4.80073	13.0462
Prefrontal Cortex	6.76063	14.9859	36.1697
Prostate	-3.03054	-7.05594	-8.10104
Prostate Gland	-2.00851	-5.3693	-8.44033
Putamen	8.74818	10.621	16.5204
Retrocervical Infiltrate	1.40618	11.7957	8.55109
Salivary Gland	-3.60719	-11.3213	-18.2918
Saphenous Vein	-2.98097	2.1675	2.36839
Skeletal Muscle	-3.83235	-5.75183	-7.70967
Skin	-7.94654	-20.3881	-28.1285
Small Intestine	-21.2422	-24.3019	-28.3224
Spinal Cord	4.95285	16.5405	26.5376
Spleen	-2.16545	-0.547652	-3.21405
Stomach	-8.24618	-6.75735	-13.0264
Substantia Nigra	7.93297	9.73851	16.2718
Subthalamic Nucleus	4.83578	7.19198	7.49721
Synovial Membrane	-4.34015	-0.0833441	-0.0413873
T Cells	-6.31258	-23.924	-37.365
Temporal Lobe	9.24721	15.9323	28.7131
Testes	0.54149	-7.16812	-8.34992
Thalamus	8.01812	8.39563	15.2529
Thymus Gland	-1.33823	-9.80683	-13.3324
Thyroid Gland	-0.168663	-1.7816	-3.29997
Tongue	-22.4963	-33.96	-46.5438
Tonsil	-11.2856	-24.3023	-36.4541
Trachea	-9.22461	-9.04436	-9.57835
Trigeminal Ganglia	0.675131	7.68035	15.3917
Urethra	-0.276262	0.660406	0.0548029
Uterus	0.453541	2.1493	1.9233
Vagina	-2.12055	-1.55636	-4.55442
Vena Cava	-8.97434	-0.72919	-2.17938
Ventral Tegmental Area	11.4697	15.388	22.4963
Vestibular Nuclei Superior	10.0624	17.0413	27.5197
Vulva	-3.37374	-13.0049	-20.2458
PhysioSpace2	d0/d6	d0/d10	d0/d17
Adrenal Gland	-0.995174	0.361019	0.85199
Amygdala	13.4402	13.6582	21.5372
Bladder	-0.329546	1.39695	0.717578
Bone Marrow	-4.03088	-8.86116	-8.6763
Brain	7.64776	8.30488	17.1171
Breast	0.182134	-0.111523	-3.24958
Caudate Nucleus	9.06095	10.9561	13.2089
Cerebellum	14.0841	10.9128	17.7246
Colon	-5.61621	-9.61127	-15.8203
Corpus	7.15905	10.449	14.0253
Fetal Brain	22.3523	20.0796	28.6825
Fetal Liver	0.429918	-3.19335	-5.57295
Fetal Lung	8.39837	8.215	5.02235
Heart	-1.37814	-0.0865277	-0.296563
hippocampus	12.7571	15.568	27.119
Kidney	-4.79975	-7.98317	-11.0567
Liver	-6.89073	-11.3912	-15.2854
Lung	-7.03841	-1.00153	-1.0293
Ovary	0.144154	1.88285	1.19706
Pancreas	-11.5469	-11.8609	-17.0134
Pituitary Gland	4.09711	3.02432	3.80589
Placenta	-2.40112	-1.62054	-4.05894
Prostate	-3.96346	-0.588022	-0.710293
Salivary Gland	-1.34517	-6.28717	-10.1686
Skeletal Muscle	-2.81206	-2.22539	-1.3928
Skin	-3.00569	-7.47845	-9.7495
Small Intestine	-10.2024	-10.7556	-16.0637
Spinal Cord	2.22905	8.39682	15.419
Spleen	-5.43718	-4.38016	-8.65156
Stomach	-5.18818	-7.69869	-11.6558
Testis	0.47381	-1.23604	-3.41185
Thalamus	7.76023	7.00157	12.0911
Thymus	-3.10282	-4.95072	-7.52145
Thyroid	-10.0092	-8.34924	-11.7985
Trachea	-4.22941	-4.5073	-6.53909
Uterus	-1.95689	-2.34922	-5.21163
PhysioSpace 3	do/d6	d0/d10	d0/d17
293t-tva	1.54104	2.81136	3.16509
600MPE breast cancer	-0.173543	-1.4382	-0.727781
A549 lung adenocarcinoma	-4.29203	-1.89143	-2.00509
A673 Ewing tumor	-0.382057	2.96915	4.38223
ABC-1 lung adenocarcinoma	0.154544	-1.77436	-2.37041
AMO-1 myeloma	-4.27091	-11.8368	-13.0251
AU565 breast carcinoma	-1.70932	-10.8325	-10.4061
B cell	-0.404752	-3.56203	-4.99309
B-cell lymphoma	-10.8198	-8.07902	-7.82757
B-cell lymphoma cell line	-5.3962	-11.2817	-16.0893
BT20 breast cancer	-4.00944	-13.6564	-12.1948
BT474 breast cancer	0.869848	-0.958102	-0.929575
BT483 breast cancer	0.329689	-2.86015	-2.94269
BT549 breast cancer	-2.43524	0.3673	1.35441
BeWo choriocarcinoma	0.0114508	-7.94106	-8.86745
C2C12 mouse muscle myoblast	-2.81219	1.56443	3.83975
CAL27 head neck squamous cell carcinoma	-6.87363	-9.37237	-7.1986
CAMA1 breast cancer	0.105443	-5.38661	-6.42462
CCL-153 fetal pulmonary fibroblast	-2.46723	3.08974	6.60021
CD138+ plasma cell	-5.09207	-0.570196	-1.25081
CD138+ plasma cell monoclonal gammopathy	-3.187	-0.574056	-1.31905
CD138+ plasma cell myeloma	-4.71468	-4.64442	-7.61918
CD33+ cells	-5.19658	-1.45589	-0.920049
CD34+ blood cell	-7.42726	-11.8023	-14.3188
CD34+ blood cell thymus	-1.23675	-0.98932	-0.695596
CMK megakaryoblastic	-4.26173	-5.27596	-8.77984
Calu-1 lung epidermoid carcinoma	-2.60783	0.342528	1.15013
Calu-3 lung adenocarcinoma	-7.64719	-14.3512	-17.2247
Calu-6 lung anaplastic carcinoma	-1.95274	-0.985556	-0.739943
DU 145 prostate carcinoma	-12.2469	-5.83748	-6.93687
EBC-1 lung squamous cell carcinoma	-7.23385	-3.28431	-2.15383
EKVX lung non small cell carcinoma	-4.57893	-1.07536	-0.509391
EW24 Ewing sarcoma cell line	2.04784	2.61602	3.27214
FM9514 human embryonic myoblast	-0.487121	7.35363	9.07914
FR4 multiple myeloma	-0.223604	-4.07028	-5.30789
H1 mesenchymal precursor	-1.98549	0.649725	2.14091
H9 mesenchymal precursor	-1.96668	1.99585	7.03999
HBL 100 breast cancer	-2.7221	0.0409166	0.694199
HCC lung adenocarcinoma	-14.8761	-9.89067	-12.4943
HCC-2998 colon cancer	-6.44606	-19.649	-22.4559
HCC1007 breast cancer	-1.40896	-2.80259	-2.959
HCC1171 lung non small cell lung carcinoma	-0.692803	-1.94614	-1.12268
HCC1187 breast cancer	0.681818	-1.28471	-1.90988
HCC1195 lung adenocarcinoma	-5.10288	-3.07622	-4.38223
HCC1359 lung large cell carcinoma	-8.15725	0.0180328	0.0845468
HCC1428 breast cancer	-0.0426578	-2.27655	-3.94026
HCC15 lung squamous cell carcinoma	-6.58573	-4.60507	-4.08922
HCC1500 breast cancer	-9.71769	-13.2969	-14.3119
HCC1937 breast cancer	-4.68251	-12.8389	-15.2803
HCC2157 breast cancer	-2.53157	-10.3959	-13.0185
HCC2185 breast cancer	0.336614	-1.03217	-1.86616
HCC227 lung adenocarcinoma	-4.32827	-2.78345	-1.94477
HCC2935 lung non-small cell lung cancer line	-2.48935	-5.76494	-4.72902
HCC3153 breast cancer	-5.3361	-8.98346	-8.62357
HCC366 non-small cell lung carcinoma	-2.58701	-0.946354	-1.84282
HCC38 breast cancer	-5.08946	-1.24459	-1.00312
HCC44 non-small cell lung carcinoma	-15.0234	-7.59396	-8.14775
HCC515 lung adenocarcinoma	-5.72687	-4.74661	-4.91229
HCC70 breast cancer	-5.25019	-9.56537	-11.092
HCC78 lung non-small cell carcinoma	-6.56192	-8.74482	-8.13398
HCC827 lung adenocarcinoma	-4.32416	-8.92859	-10.5825
HCC95 lung non-small cell carcinoma	-4.62348	-5.87393	-4.54443
HCT-15 colorectal adenocarcinoma	-4.35744	-16.2095	-18.1753
HCT116 colorectal carcinoma	-11.7546	-14.5894	-17.0097
HEK293 embryonic kidney	0.671322	0.149498	0.186145
HEK293T embryonic kidney	3.21104	0.112285	0.0793641
HMEC S1	-0.858458	-1.02051	-0.18747
HMEC184 breast cancer	-2.97084	-1.63629	-1.74492
HMT3522S1 breast cancer	-0.8253	-0.772271	0.000350381
HMT3522S1 breast epithelium	-2.76083	-3.30843	-1.74514
HOP 92 non-small cell lung carcinoma	-5.40465	0.0418213	-0.132947
HOP-62 lung adenocarcinoma	-3.6937	-1.07059	-0.964891
HS578T breast cancer cell line	-2.30696	0.418894	2.31093
HeLa cervical adenocarcinoma	-5.50504	-2.13399	-1.21013
HeLa cervical adenocarcinoma transfected	-7.25397	-1.97653	-2.21366
Hep-2 larynx sqamous cell carcinoma	-3.23399	-3.39885	-2.94156
I-6 embryonic stem cell	-2.80095	-18.5685	-26.19
IB3-1 adenovirus transformed bronchial epithelia	-4.0643	-1.47646	-1.14031
IGROV1 ovarian cancer	-1.72879	-1.32206	-2.16558
JEG3 placental choriocarcinoma	0.977721	-1.43899	-4.1846
Jurkat T lymphocyte	0.286061	-2.95309	-2.75024
KELLY neuroblastoma	14.2294	11.7868	9.83772
KM12 colon cancer	-7.25218	-12.4051	-14.5183
KM4 multiple myeloma	-3.50371	-11.8264	-14.9532
KS Y-1 Kaposis sarcoma AIDS associated	-9.4276	-5.5031	-7.57016
KS-IMM Kaposis sarcoma non AIDS associated	-4.46086	-1.40354	-0.630037
Kaposi sarcoma	-4.28317	0.80372	2.13399
LC-1F lung squamous cell	-1.64675	-5.78403	-5.67276
LC1/SQ lung squamous cell	-0.62362	-3.66881	-1.75723
LC2/AD non-small cell lung adenocarcinoma	-5.77011	-8.20867	-8.97597
LK-2 lung squamous cell	-0.0858309	-1.69548	-0.971053
LNCaP prostate cancer	1.46952	-2.66492	-2.48368
LOXIMVI malignant amelanotic melanoma	-6.61001	-1.49377	-0.805211
LU134 lung small cell cancer	8.48426	2.89374	7.14479
LU139 lung small cell cancer	3.35423	1.05805	1.63295
LU165 lung small cell cancer	-0.924329	-1.3906	-1.63066
Lu130 lung small cell cancer	7.55736	4.53635	10.8105
Lu65 lung non-small cell adenocarcinoma	-11.0109	-11.8691	-13.1202
M14 malignant melanoma	-4.61498	-0.429877	-0.0204921
M70e hematopoietic	-0.911355	-4.12156	-8.28324
MALME-3M malignant melanoma	-2.08609	0.323539	1.22205
MCF10A breast epithelial fibrocystic disease	-7.31314	-8.09464	-7.06248
MCF10A-myc breast epithelial fibrocystic disease	-11.7942	-0.817478	0.440271
MCF12A breast epithelial+M824	-13.2572	-14.1303	-11.1757
MCF7 breast epithelial adenocarcinoma	-0.431488	-6.79381	-10.369
MDA-MB-134VI breast cancer	1.59027	-0.572897	-0.251135
MDA-MB-175VII breast cancer	-1.16973	-2.41895	-3.49113
MDA-MB-231 breast cancer	-5.13988	-1.61755	-1.63942
MDA-MB-361 breast cancer	0.685425	-1.69187	-1.74298
MDA-MB-415 breast cancer	-2.11305	-6.36552	-6.42462
MDA-MB-435 melanoma	-3.36746	-2.07032	-0.889712
MDA-MB-436 breast cancer	-10.8187	-1.75853	-0.929416
MDA-MB-453 breast cancer	0.376458	-6.693	-8.43824
MDA468 breast cancer	-0.795397	-6.79598	-6.63178
MOLT4 T cell acute lymphoblastic leukemia	0.13993	-1.36126	-2.22071
MRC5 fetal fibroblast	-1.50998	7.1408	10.9389
MS-1 lung small cell lung cancer	3.18992	-0.869231	0.218522
NC-NC lymphoblastoid B cell	-6.5717	-7.55919	-9.29849
NCI-ADR-RES ovarian cancer	-5.20072	-1.69145	-3.03213
NCI-H226 lung squamous cell carcinoma	-4.17552	0.408243	0.74988
NCI-H322M lung small cell bronchioalveolar carcinoma	-4.14799	-6.36928	-7.16834
NCI-H460 lung large cell carcinoma	-2.70835	-0.519745	-0.498754
NCI-H522 lung adenocarcinoma	-0.326453	0.217785	0.313617
NCI-H929 myeloma	-6.90848	-9.47067	-8.959
NCU-MM1 multiple myeloma	-1.61506	-7.30506	-7.75424
OVCAR-3 ovarian cancer	-0.394458	-1.51862	-2.84549
OVCAR-4 ovarian cancer	-6.82368	-5.27824	-7.46263
OVCAR-5 ovarian cancer	-3.52525	-1.21373	-3.20311
OVCAR-8 ovarian cancer	-3.5034	-0.395127	-1.33639
PC-1 lung squamous cell cancer	-0.233303	0.114106	-0.242741
PC9 lung non-small cell adenocarcinoma	-9.97484	-14.0522	-20.1155
QG-56 lung squamous cell cancer	-7.43496	-8.8739	-11.3599
RERF-LC-AI lung sqamous cell cancer	-6.74546	-1.24825	-1.20077
RERF-LC-KJ lung non-small cell adenocarcinoma	-7.364	-3.88368	-3.11717
RERF-LC-MS lung non-small cell adenocarcinoma	-4.21936	0.179992	1.90312
RJ2.2.5 Burkitts lymphoma	-2.29037	-9.42504	-14.633
RKO colon carcinoma	-7.99883	-8.18056	-12.0468
RXF-393 renal cell carcinoma	-5.99937	-0.30451	-0.243405
SBC-5 lung small cell cancer	-0.258163	-0.248073	-0.0351793
SBC3 lung small cell cancer	-3.88239	-6.09384	-5.84548
SF-268 glioblastoma	-0.415597	4.37224	5.30789
SF-539 glioma	-4.55216	0.760312	3.59121
SK-N-AS neuroblastoma	2.81795	8.79663	11.2048
SK-N-MC neuroblastoma	2.0986	2.21707	2.70324
SK-N-SH neuroblastoma cell	13.8379	14.2751	15.552
SKBR3 breast adenocarcinoma	-1.01967	-7.21198	-7.08544
SKMC fetal skeletal muscle myoblast	-4.46573	1.6817	3.58686
SKMM1 multiple myeloma	-1.7966	-8.95151	-8.172
SN12C renal cell carcinoma	-5.0134	-0.610342	-1.66354
SNB-19 glioblastoma	-0.323955	3.86395	7.03251
SNB-75 astrocytoma	-0.452046	6.34296	14.763
SQ-5 lung sqamous cell cancer	-2.40829	-1.4018	-0.247882
SR lymphoma	-3.21133	-4.94379	-6.23326
SUM1315MO2 breast cancer	-2.9267	1.02833	1.96073
SUM149PT breast cancer	-14.9091	-17.7601	-18.2766
SUM159PT breast cancer	-4.71039	-2.19161	-1.35555
SUM185PE breast cancer	0.128712	-0.723368	-0.431833
SUM190PT breast cancer	-8.75024	-13.592	-13.9142
SUM225CWN breast cancer	-2.36965	-5.53845	-4.62348
SUM44PE breast cancer	0.281879	-2.53625	-1.8617
SUM52PE breast cancer	-0.32927	-2.43193	-2.12684
SW480 colon cancer primary tumor derived	-4.02263	-8.78478	-10.7545
Skgt4 esophageal cancer	-4.49713	-0.711751	-0.888776
Su-dhl1 anaplastic large cell lymphoma	-3.58406	-4.20011	-3.44376
T cell	-3.459	-7.26158	-6.53053
T cell diseased	-4.11287	-6.83366	-5.60207
T47D breast ductal carcinoma	-0.182447	-6.83323	-7.83362
TERV	-4.83942	0.071421	0.599149
TK-10	-7.11419	-2.76818	-3.82624
U251 glioblastoma	-0.491834	1.65367	5.25511
U937 lymphoma	-3.94941	-5.01377	-8.60011
UACC-257 melanoma	-2.5204	-0.777107	0.0892443
UACC-62 melanoma	-5.16425	-0.990959	-0.0869665
UACC812 breast cancer	-0.0778707	-1.1763	-1.17257
UO-31 renal cell carcinoma	-5.73281	-0.534055	-0.178855
WI38 fetal fibroblast	-1.3468	3.59152	6.72394
ZR751 breast cancer	-1.90064	-7.25621	-7.08677
ZR7530 breast cancer	-2.9323	-4.17653	-3.77562
ZR75B breast cancer	-0.841045	-6.09957	-4.20449
a498 renal cell carcinoma	-7.0026	-1.10364	-0.187293
acute lymphoblastic leukemia	-0.905214	-0.112127	-0.711327
acute megakaryoblastic leukaemia	-3.79928	-6.27013	-6.34045
acute monoblastic and monocytic leukemia	-4.724	-2.98865	-3.73518
acute myeloid leukemia	-5.35673	-2.97056	-4.73835
acute myelomonocytic leukemia	-2.42811	-2.18799	-2.91327
acute promyelocytic leukemia	-3.90152	-5.09282	-5.98235
acute quadriplegic myopathy	-1.1669	3.16626	5.16951
adipose tissue normal	-1.0285	6.98285	8.90471
adipose tissue polycystic ovarian syndrome	-0.399817	8.09795	9.57518
adipose-derived adult stem cells	-1.0786	8.00542	11.7684
adipose-derived adult stem cells cultured	-1.15542	1.94636	6.98285
airway epithelial cell	-1.75809	0.300446	1.93681
airway epithelial cell cystic fibrosis	-5.09058	-1.9786	-1.52688
alveolar rhabdomyosarcoma	4.04079	17.9778	20.2146
amygdala	6.54409	16.649	27.0206
bladder	-1.78219	-0.235747	-0.203921
bladder cancer	-2.29136	-0.519497	-0.537312
bladder mucosa	-3.09234	1.58574	3.11081
blood	-2.72912	-0.651763	-0.767302
blood transplant rejection	-1.25099	-0.0562329	0.248837
bone	-2.84853	-0.294181	-0.197082
bone hyperparathyroidis	-3.36626	0.0249788	0.336614
brain	7.80804	18.9454	38.4597
brain bipolar disorder	7.67388	20.3596	37.9954
brain tumor	3.39642	28.6219	43.593
breast cancer	-1.07349	0.6553	1.90447
bronchial epithelia	-0.43888	-0.3909	-0.137128
bronchoalveolar lavage cell	-9.58189	-4.45495	-3.56606
bronchoalveolar lavage cell transplant rejection	-10.1661	-5.12866	-3.04098
caco2 colon adenocarcinoma	-0.583235	-5.83469	-10.2253
caki-1 renal cell carcinoma	-11.742	-2.52455	-1.84017
caudate nucleus	5.61225	23.4632	36.1833
caudate nucleus Huntingtons	4.37982	25.508	37.9453
ccrf-cem T-ALL	-0.548142	-2.87123	-5.35444
cerebellum	11.0264	23.1837	33.7104
cerebellum Huntingtons	10.0493	22.5183	33.1056
chondroblastoma	-3.01789	2.94831	6.94255
chondromyxoid fibroma	-2.30002	6.18413	10.9771
chondrosarcoma	-1.54388	6.59766	9.90695
chordoma	-3.47795	2.90155	5.3962
chronic myeloid leukemia	-3.85619	-0.628832	-0.874022
cirrhosis	-3.39098	-1.32526	-0.256811
colo205 colorectal adenocarcinoma	-4.51637	-16.2224	-17.4573
colon mucosa bowel disease	-5.81272	-9.5695	-7.51219
colorectal cancer	-5.89039	-3.23193	-2.4958
conjunctiva	-2.52247	-0.423115	-0.113631
connective tissue fibroblast	-1.88852	2.18316	5.60285
coronary artery smooth muscle cell	-6.87015	0.475356	3.40066
dedifferentiated chondrosarcoma	-7.5569	-0.0719371	0.552956
dendritic cell	-5.83149	-4.65651	-3.28164
ea.hy926 cell imortalized endothelial	-1.09899	0.680572	2.05696
embryonal rhabdomyosarcoma	4.17989	24.9617	29.1965
embryonic lung fibroblast	-1.22458	3.88854	9.36778
embryonic skin fibroblast	-1.84061	3.71552	6.1541
embryonic stem cell	-0.465243	-11.0164	-17.9208
endothelial cell	-4.0726	0.230213	0.882861
epidermis	-0.370779	1.73351	2.84522
epidermis dermatitis	-1.1468	0.895335	1.76698
erythrocyte	-10.0218	-9.60721	-9.39127
esophageal adenocarcinoma	-7.31764	-2.92082	-1.05839
esophagus Barretts	-6.31544	-3.95366	-1.62983
esophagus epithelium	-4.26275	-3.20106	-1.71252
ewings sarcoma	0.535056	10.4158	12.8882
fetal lung	-0.0307325	8.53867	8.87688
fetal lung fibroblast	-3.36957	2.17087	6.90587
fibroblast Cockayne syndrome	-3.12469	1.5915	4.62419
fibromatosis	0.308285	14.6484	22.8905
frontal cortex	5.8591	18.8803	34.7308
frontal cortex Huntingtons	5.51552	19.9406	35.5673
ganglioneuroblastoma	7.33697	26.4023	43.2709
ganglioneuroma	-0.113868	12.5767	20.47
germ cell tumor	-2.86652	-1.07757	-1.60678
gingiva cell periodontitis	-1.1246	3.64024	11.3154
glioblastoma	-0.376567	5.02079	12.7012
glioblastoma cell line	-0.0580989	9.92745	18.3746
granulocyte	-6.48189	-12.7586	-15.1264
hI60 promyelocytic leukemia	-3.69497	-7.13725	-12.8257
head and neck squamous cell carcinoma	-6.5683	-0.492197	-0.177022
heart	-0.830432	8.02944	11.8558
heart disease	-1.63212	6.30462	10.6752
hematopoietic stem cell	-2.27211	-2.64281	-1.486
hepatocellular carcinoma	-2.3251	-1.1669	-0.478826
hippocampus CA1	3.77178	18.8233	35.2217
hippocampus CA1 Alzheimers	3.73962	22.3912	38.5091
ht-29 colorectal adenocarcinoma	-5.96616	-17.8425	-21.6089
human bronchial epithelial cell line	-8.97996	-6.55683	-6.12332
hypopharynx	-7.46081	-4.98424	-4.26819
hypothalamus	3.71077	22.6538	39.3043
k562 myelogenous leukaemia	-4.82709	-9.50253	-13.6452
keratinocyte	-3.04756	-3.38434	-3.50556
kidney	-2.52611	0.877583	2.07314
kidney carcinoma	-1.76199	1.8771	3.63585
kidney epithelium	-0.128793	1.45806	2.11234
leiomyosarcoma	-2.55346	4.62064	8.56156
leukocyte	-2.43626	-0.817628	-0.173717
leukocyte multiple organ failure	-3.87947	-0.617232	-0.0789904
ligament cell periodontitis	-1.82382	2.06938	8.12924
lipoma	-0.663633	8.42857	10.9727
liposarcoma	-0.445037	12.375	13.8217
liver	-0.586872	-0.0450356	0.609681
lung	-3.50955	0.0578114	1.23839
lung cancer	-6.28424	-0.857078	-0.132294
lung emphysema	-0.887841	3.32665	2.9796
lymph node	-2.98922	2.2042	2.8477
lymphocyte	-18.7313	-25.5986	-25.951
lymphocyte asthma	-2.34407	-3.07967	-1.83397
macrophage	-13.4004	-11.8057	-9.34686
malignant peripheral nerve sheath tumor	10.2724	34.1217	40.8034
mcf-7aro breast epithelial adenocarcinoma	0.118564	-3.8879	-4.46817
mesangial cell	-1.2362	2.86652	7.85878
mesenchymal stem cell	-1.26384	3.424	7.9664
microvascular endothelial	-3.95202	-0.00599497	0.563657
monocyte	-10.1933	-3.75585	-1.91101
monocyte familial hypercholesterolemia	-11.9343	-9.89802	-6.77566
monocyte multiple organ failure	-5.42658	-2.53391	-0.715708
mononuclear cell	-4.82419	-4.77901	-3.11601
mononuclear cell infection	-5.97142	-4.44001	-3.27036
monophasic synovial sarcoma	5.42003	26.3303	31.6493
multiple myeloma	-3.10416	-3.10474	-5.36745
multipotent adult progenitor cell	-3.95627	-0.652306	0.13401
myelogenous leukemia	-5.77011	-7.63157	-10.1816
myometrium	1.02416	13.6118	18.1108
myxoid liposarcoma	-0.0261914	8.94254	10.5223
neuroblastoma	11.2985	30.4808	47.0414
neurofibroma	-0.0455967	12.499	15.507
oral squamous cell carcinoma	-8.28659	-0.671873	-0.494379
oropharynx	-7.83828	-1.04558	-0.92306
osteosarcoma	-0.921157	6.16684	8.375
ovarian tumor	-0.999829	-0.0537314	-0.262233
ovary	-0.375692	4.51742	6.45154
pc-10 lung sqamous cell cancer	-6.2031	-4.84523	-3.22427
pc3 prostate cancer	-4.54408	-1.91552	-2.46287
pc6 lung small cell cancer	-0.336614	-1.32827	-0.515174
pc7 lung non-small cell adenocarcinoma	0.693919	-3.06876	-1.3756
placenta basal plate	-0.239236	1.71509	1.4386
plasma cell	-4.31663	-1.04289	-1.27675
plasma-cell leukemia	-7.92607	-10.8033	-14.3138
preadipocytes	-2.32959	1.58554	5.96617
precursor T lymphoblastic leukemia	-0.265152	-0.3438	-0.580126
prefrontal cortex	5.41734	19.1159	28.3808
primary fibroblast	-1.31136	4.18662	7.88912
primary intervertebral disc	-2.99744	1.50397	7.17545
progeria syndrome fibroblast	-1.6043	4.09821	7.63433
prostate cancer	-0.495714	1.43018	2.86264
prostate gland	-0.397916	2.60018	4.72902
pterygium	-1.63149	-0.288059	0.069141
regenerating cell periodontitis	-1.52487	3.24934	9.35655
renal cell carcinoma	-3.66912	1.56627	2.9102
rpmi-8226 myeloma	-3.92917	-8.74285	-13.4582
sarcoma	-1.5146	5.2661	8.76306
schwannoma	-0.744112	8.62406	12.1901
sk-mel-28 melanoma	-3.72376	-1.07008	-0.519002
skeletal muscle	-0.481705	3.13948	4.67146
skeletal muscle diseased	-1.63483	2.38957	4.72113
skeletal muscle muscular dystrophy	-0.840893	5.71539	8.64413
skin	-1.10347	1.36871	1.59645
skin basal cell UV treated	-1.86437	0.718541	2.98894
skmel5 melanoma	-3.18875	-1.23384	-0.750169
small intestine	-4.13426	-2.50226	-1.36088
smooth muscle	-2.80451	1.78328	7.8448
spindle cell tumor	-7.63524	0.440503	1.23675
squamous cell carcinoma of the oral cavity	-11.3785	-0.87991	-0.332621
ssMCF7 breast cancer	0.219351	-3.896	-5.28394
te85 osteosarcoma	-3.0176	-0.423686	-0.481705
testis	1.37848	2.19427	3.95824
theca	-1.95662	0.824697	4.6679
theca polycystic ovarian syndrome	-1.58821	0.623487	4.77576
thymocyte	-0.145988	-3.32336	-4.32656
thyrocyte	-1.61382	3.34523	7.15367
thyroid adenocarcinoma	-0.703442	1.17523	1.50157
thyroid gland	-0.0841696	3.54902	3.59837
tonsil	-6.5581	-3.15664	-3.40066
trabecular meshwork cell	-0.988501	4.69609	12.1931
ts anaplastic large cell lymphoma	-5.69682	-6.73082	-5.80434
u-20s osteosarcoma	-0.448887	1.18913	1.73609
umbilical vein endothelial cell	-1.63546	2.7302	5.59464
universal reference	-3.61022	-1.89098	-0.611267
unknown gliobastoma	0.14316	10.362	18.8218
unknown lung adenocarcinoma	-7.04836	-9.25481	-7.50263
unknown lung cancer	-5.02745	-6.65273	-7.92654
unknown lung cell carcinoma	-0.750314	0.60033	1.99332
unknown lung large cell carcinoma	-3.87332	-1.38597	-0.710622
unknown lung mesothelioma	-1.38367	2.86984	3.54841
unknown lung neuroendocrine	-5.55987	-5.68774	-11.3413
unknown lung non small cell cancer	-8.01106	-7.108	-7.05983
unknown lung small cell cancer	10.7589	3.59028	5.42581
unknown lung squamous cell carcinoma	-11.8132	-6.00627	-7.56239
unknown small cell lung cancer	8.32689	4.19303	4.20821
uterine tumor	1.25392	19.0262	25.8702

## Sheet: Trophoblast diff. GSE30915
PhysioSpace 1	d0/d2	d0/d4	d0/d6	d0/d8	d0/d10	d0/d12
Accumbens	-3.74012	-0.318046	-9.26333	-7.69916	-5.10619	-2.73192
Adipose Tissue	3.0169	3.75626	8.03646	16.5045	28.6121	16.8128
Adrenal Gland Cortex	3.74027	2.08607	3.20026	5.04794	14.4549	21.7305
Amygdala	-3.22326	-0.876794	-7.26635	-6.4243	-5.67528	-2.13603
Aorta	6.92	2.05776	3.93068	8.18101	19.7493	11.7905
B Cells	-11.9588	-3.95097	-3.59921	-8.5976	-18.3869	-15.5966
Bone Marrow	-2.93354	-0.0204478	-0.615869	-1.25769	-6.2054	-5.36386
Breast	2.23821	1.55559	9.52747	4.6147	0.973425	-0.16756
Bronchus	2.0901	10.3548	10.3867	18.8559	21.6147	3.40713
Caudate	-2.50439	-0.284827	-6.49908	-5.66015	-4.09196	-2.51348
CD4	-7.99266	-21.9358	-9.08532	-15.3842	-24.8168	-18.6757
Cerebellum	-4.0754	-0.0854557	-8.67633	-9.07841	-9.84232	-3.44011
Cerebral Cortex	-1.8117	-0.209346	-6.2962	-5.59908	-5.11894	-2.20622
Cervix	12.4315	5.98042	4.73597	10.5447	21.0487	26.472
Colon	-1.49655	6.30409	5.81564	11.5238	11.3563	3.2681
Coronary Artery	0.419695	2.79217	4.40043	12.647	20.2764	10.0629
Corpus Callosum	4.99547	2.94793	-0.806242	-0.925169	-1.25048	0.251244
Deltoid Muscle	-0.504412	-1.8808	0.269684	-0.715774	-0.976513	-0.185537
Dorsal Root Ganglia	4.42177	0.664692	-0.36827	1.55201	6.20559	3.48837
Endometrium	14.114	0.998019	4.30053	1.36194	2.04954	10.08
Endometrium/Ovary	22.6313	0.641139	2.24668	4.55442	15.533	28.3813
ESC	-7.17868	-10.0501	-10.8671	-33.9034	-64.513	-57.0727
Esophagus	-0.605144	0.0959124	10.3095	6.83986	1.07594	-2.0271
Fallopian Tube	8.36865	4.10745	8.90838	6.76861	5.44699	4.51745
Fetal Brain	-10.4105	-9.80361	-19.6107	-21.0187	-27.2427	-12.8571
Fetal Liver	-4.24226	1.76315	6.11431	7.83703	6.79834	0.747772
Frontal Cortex	-1.59623	-2.59929	-3.50191	-5.84579	-6.44465	-3.18012
Frontal Lobe	-4.95512	-0.849136	-8.51024	-7.30996	-6.50469	-4.17832
Globus Pallidus	-0.110362	0.622052	-2.57621	-1.10629	-0.155223	0.0181771
Heart	1.36004	2.86753	3.31468	6.51774	14.6277	13.4421
HepG	-11.4241	-8.84878	-0.171079	-2.77119	-11.7203	-15.188
Hippocampus	-2.51164	-0.240756	-6.62179	-5.90594	-5.34898	-1.56061
HUVEC Cell Line	-5.52212	-19.3188	-4.80502	-4.72899	-12.3389	-15.2567
Hypothalamus	-0.56552	-0.0479005	-5.40024	-3.89089	-2.52899	-1.00278
Joint Tissue Synovium	6.93782	-0.259472	1.35452	5.0186	15.46	16.4321
Kidney	4.27853	16.9643	18.0179	13.3533	9.72962	3.285
Liver	0.949423	7.73488	6.99435	4.08265	4.83784	4.50483
Lung	2.97708	9.06935	8.47341	17.3939	22.277	6.52557
Lymph Nodes	2.57621	2.10086	0.81099	2.568	4.28807	5.98292
Mammary Gland	1.85615	6.83245	9.53186	11.293	13.6197	4.28758
MDA Mb231	-7.20657	-26.7209	-4.34439	-8.08666	-29.1615	-32.7543
Medulla	1.05502	1.17551	-2.51188	-1.30399	-0.434877	-0.017454
Midbrain	-0.613794	0.0365901	-4.0383	-3.12848	-2.53195	-2.10929
Monocytes	0.576378	1.75412	0.280675	2.8544	2.55025	-0.227301
Myometrium	11.5929	0.813475	1.00779	2.43046	11.3844	24.6594
Nipple	-3.3344	2.31266	6.55938	8.45272	7.51384	-0.0655898
Nodose Nucleus	2.56228	1.82244	-0.89096	-0.154342	-0.110437	0.200756
Occipital Lobe	-1.50518	-0.85916	-6.16084	-6.85573	-7.52293	-2.7209
Oral Mucosa	-3.70928	0.1411	7.7687	4.38782	0.566249	-1.33017
Ovary	13.8518	0.873416	1.19643	1.50309	6.86439	26.991
Pancreas	-9.74494	1.42361	2.28119	2.83724	2.9578	0.231065
Paravertebral Muscle	0.0194688	-0.686035	0.430612	-0.389619	-0.471149	0.130045
Parietal Lobe	-3.19415	-1.21118	-6.75183	-6.72159	-6.76677	-3.24004
PBMC	-14.9785	-22.8209	-9.73827	-12.5252	-19.6642	-23.1313
Penis	0.0911491	0.379776	9.32363	6.25858	4.34292	0.812197
Pericardium	0.930752	-0.822165	3.47152	8.74865	19.5647	10.1296
Peritneum	1.09665	-0.404394	1.90349	0.0746594	-0.15035	0.750101
Pharyngeal Mucosa	-8.64773	-0.125545	3.57295	2.25912	-0.18124	-3.69773
Pituitary Gland	2.1937	3.80659	-0.620283	-0.267131	0.304663	7.0505
Placenta	5.35224	18.908	29.9893	52.3898	60.3699	16.2438
Pons	-1.47369	-2.08506	-2.60793	-2.38512	-2.51988	-3.77805
Prefrontal Cortex	-2.55633	-4.75165	-6.93844	-8.20813	-10.1673	-5.93958
Prostate	6.69428	4.99774	8.10688	6.16123	5.27904	4.65342
Prostate Gland	13.4433	16.5938	14.7259	12.8408	12.3322	12.072
Putamen	-3.40584	-0.157914	-6.9202	-5.15464	-3.62304	-2.46284
Retrocervical Infiltrate	13.6227	7.6147	6.7061	10.7813	20.6133	31.1449
Salivary Gland	0.141021	13.6239	10.9809	13.4203	11.7361	4.45453
Saphenous Vein	1.46777	-0.472844	1.74603	7.26274	13.579	8.61777
Skeletal Muscle	-2.79424	-0.768568	1.02258	0.559336	0.249472	0.162964
Skin	-3.72867	-0.00840329	5.57349	3.52614	1.14344	-0.915099
Small Intestine	-0.411938	1.78574	10.0818	8.77603	10.5686	3.71589
Spinal Cord	4.35889	1.17181	-0.932188	-0.335504	-0.0133573	0.497642
Spleen	1.5188	1.81524	0.0842737	0.957367	0.504644	1.26668
Stomach	1.34353	12.1297	8.32962	12.0855	14.5896	6.58681
Substantia Nigra	0.13159	0.00554869	-4.09528	-2.44099	-0.894146	-0.215416
Subthalamic Nucleus	1.5253	2.12326	-0.910083	-0.483012	-0.519468	0.291756
Synovial Membrane	15.9292	0.802636	1.13953	6.45643	17.5163	19.8959
T Cells	-27.7884	-21.8134	-11.5203	-23.0409	-41.1248	-26.0755
Temporal Lobe	-2.52025	-0.506502	-7.25955	-7.38667	-6.9698	-2.83959
Testes	-1.66444	-1.37037	-0.446051	-3.24256	-10.1534	-1.89527
Thalamus	-1.4337	0.236678	-3.87966	-2.61256	-1.98684	-1.38675
Thymus Gland	1.33536	-1.12026	-0.342665	-3.90151	-12.8856	-3.28387
Thyroid Gland	12.6951	15.3886	11.0259	10.17	10.8123	7.99221
Tongue	-5.41264	0.0253101	4.04709	3.96867	1.63451	-1.47718
Tonsil	-2.84431	-0.0379653	-0.0349904	-0.534168	-3.70163	-4.79953
Trachea	1.40104	10.7202	12.0783	21.166	23.0836	3.19415
Trigeminal Ganglia	7.09261	2.85545	-0.433016	1.20648	6.02276	4.52926
Urethra	9.52332	5.02474	8.31709	11.2057	18.4977	12.5098
Uterus	-0.236008	0.505572	2.80411	9.67241	21.2721	12.2668
Vagina	9.00897	10.823	11.2629	17.6317	23.7317	13.7259
Vena Cava	-1.53796	1.35164	1.89868	9.99196	20.6707	8.58278
Ventral Tegmental Area	-1.2631	0.303215	-5.04566	-3.67827	-1.69364	-0.588247
Vestibular Nuclei Superior	0.385158	0.0398708	-5.05411	-3.24592	-2.04977	-0.472505
Vulva	-3.53273	2.49507	6.4229	4.77043	2.4832	-0.191883
PhysioSpace 2	d0/d2	d0/d4	d0/d6	d0/d8	d0/d10	d0/d12
Adrenal Gland	0.103855	0.343905	0.353632	2.43413	9.35975	9.25923
Amygdala	-1.73768	-2.43413	-5.76492	-6.25154	-5.07173	-1.52992
Bladder	5.96632	0.899705	0.59643	3.54527	9.17553	11.2679
Bone Marrow	-3.73396	-4.57554	-1.56262	-1.17198	-2.89547	-6.39695
Brain	-6.48005	-5.59393	-6.41587	-5.51693	-6.31486	-2.67705
Breast	5.03785	5.84711	3.95152	2.53256	1.45391	2.24085
Caudate Nucleus	-0.525866	-0.763846	-3.8681	-3.5456	-2.66213	-1.29894
Cerebellum	-2.85138	-1.26453	-3.29192	-2.56788	-1.76085	-1.17445
Colon	2.40493	4.8808	7.69671	6.18987	5.06933	2.16926
Corpus	2.32563	0.742251	-0.242531	-1.31721	-0.821537	0.187337
Fetal Brain	-9.30833	-10.1457	-11.9714	-12.5983	-15.2946	-7.47259
Fetal Liver	-1.89561	-1.55234	-0.775612	-3.34227	-7.74134	-3.02065
Fetal Lung	1.01911	3.79763	0.710596	1.41859	0.577997	2.6216
Heart	-0.134937	-0.619954	-0.116034	0.757448	1.10102	2.35218
hippocampus	-0.486299	-1.25585	-5.0299	-4.54909	-4.00116	-0.549165
Kidney	1.61965	3.69622	7.3275	4.96098	2.6897	0.856758
Liver	-1.63463	0.202972	1.01751	0.280768	0.533229	0.0321959
Lung	1.30595	1.47278	1.15925	4.69175	7.10572	1.67089
Ovary	-0.356627	-1.53188	-0.0715272	0.0975249	0.766976	6.13248
Pancreas	-2.94896	-1.94685	0.601499	-0.162427	-2.0189	-2.069
Pituitary Gland	2.82267	0.862693	-0.743641	-0.713932	-0.200746	2.45058
Placenta	1.9327	4.0107	14.4166	18.9313	18.848	2.57548
Prostate	-0.158769	-6.02683	-0.379601	0.183455	0.5264	0.345501
Salivary Gland	-0.103436	6.25599	6.65984	4.98984	5.53362	1.23917
Skeletal Muscle	-2.83242	-6.8296	-1.09733	-0.675539	-0.842982	-0.207736
Skin	1.29154	1.45179	6.47099	2.37402	0.780815	-0.902063
Small Intestine	1.10787	2.53899	5.22541	3.75512	2.89697	1.36662
Spinal Cord	4.2385	0.351794	-1.15073	-1.54122	-0.260448	0.323727
Spleen	-0.640524	-1.36724	-0.54293	0.0493572	0.37173	-0.307796
Stomach	0.399956	0.630707	5.22014	2.31921	0.381844	-0.001541
Testis	-0.420698	-3.35516	-3.07068	-6.93806	-14.0942	-2.76132
Thalamus	-1.20226	-1.40421	-5.07971	-3.8525	-2.19879	-1.48836
Thymus	0.471506	-0.979537	-0.224894	-0.229192	-0.778763	-1.01733
Thyroid	5.46204	3.39788	3.85146	4.54003	3.78115	0.858405
Trachea	1.80342	4.84253	4.09961	6.28628	7.33764	1.87037
Uterus	-0.729486	-1.45793	0.168041	-0.485523	-3.92349	-5.04342
PhysioSpace 3	d0/d2	d0/d4	d0/d6	d0/d8	d0/d10	d0/d12
293t-tva	-0.0171056	-1.94659	-0.64864	-3.85942	-10.6506	-6.97846
600MPE breast cancer	0.0381434	5.42696	8.8377	3.87397	0.575087	-0.307467
A549 lung adenocarcinoma	-2.7248	-8.66078	-1.28379	-2.70458	-11.3588	-20.8938
A673 Ewing tumor	3.36175	-5.28849	-2.92306	-5.60677	-8.50173	-5.61029
ABC-1 lung adenocarcinoma	0.121527	1.07911	8.28467	0.226297	-4.94086	-11.3836
AMO-1 myeloma	-2.11994	-5.08499	-0.552068	-4.41159	-10.588	-10.7019
AU565 breast carcinoma	-4.30297	1.40935	9.78283	1.6724	-0.819881	-7.13547
B cell	0.214754	-5.87674	-2.41717	-5.243	-10.197	-5.27938
B-cell lymphoma	-0.843938	-5.5093	-0.484109	-1.72707	-4.52162	-5.22561
B-cell lymphoma cell line	-5.34337	-7.72647	-2.1476	-5.37587	-9.69585	-14.8023
BT20 breast cancer	-2.94073	-2.35008	6.22499	0.450992	-4.2082	-14.3334
BT474 breast cancer	1.16867	1.90943	9.16675	1.98066	-0.759586	-4.06198
BT483 breast cancer	-0.0434259	0.584014	4.18056	0.419577	-1.53193	-2.74699
BT549 breast cancer	-0.226297	-7.42273	-1.84992	-3.19315	-6.17672	-6.86884
BeWo choriocarcinoma	-1.62733	0.0349044	13.4145	4.0441	-0.503389	-13.0675
C2C12 mouse muscle myoblast	1.15683	-7.80618	-1.98871	-1.06042	-1.13576	-0.787999
CAL27 head neck squamous cell carcinoma	-6.58617	-2.85019	1.29475	0.574443	-0.491592	-9.64086
CAMA1 breast cancer	-1.27103	0.811184	6.5407	0.972677	-1.67071	-3.23724
CCL-153 fetal pulmonary fibroblast	2.35434	-5.71974	-2.16438	-0.692245	-0.223511	-0.154207
CD138+ plasma cell	4.88491	13.15	5.33075	12.2018	17.3773	8.8169
CD138+ plasma cell monoclonal gammopathy	1.97333	9.55918	3.57164	9.02447	15.4363	8.13873
CD138+ plasma cell myeloma	0.468804	1.4488	1.16354	1.11072	1.6317	0.755668
CD33+ cells	2.13829	2.02176	0.495107	2.91662	5.78721	0.980982
CD34+ blood cell	-1.29531	-12.1049	-4.03088	-8.00447	-17.4334	-13.2279
CD34+ blood cell thymus	1.04155	-3.732	-1.87799	-3.6149	-3.67888	-1.86638
CMK megakaryoblastic	-0.187382	-2.571	-0.561102	-2.21463	-5.13763	-3.16334
Calu-1 lung epidermoid carcinoma	7.88867	-0.477628	0.733493	0.412649	0.0650463	-0.472492
Calu-3 lung adenocarcinoma	-1.94796	-6.05262	-0.0162463	-2.95281	-15.2652	-23.3514
Calu-6 lung anaplastic carcinoma	0.155896	-4.21969	-0.939626	-3.64588	-7.35228	-9.55969
DU 145 prostate carcinoma	-7.06558	-11.5626	-2.21925	-7.06954	-19.5111	-24.9963
EBC-1 lung squamous cell carcinoma	-0.229279	-1.42589	0.146238	-0.330002	-3.49634	-14.5176
EKVX lung non small cell carcinoma	-1.3565	-3.49603	-0.0344925	-0.319496	-3.78968	-9.55866
EW24 Ewing sarcoma cell line	1.43468	-4.29613	-1.76329	-5.31246	-9.57672	-5.26079
FM9514 human embryonic myoblast	2.94101	-5.25928	-1.14416	0.381727	0.78122	0.0390429
FR4 multiple myeloma	-8.15252	-9.72237	-2.25933	-10.7386	-26.4926	-23.0936
H1 mesenchymal precursor	1.94022	-3.48132	0.742386	2.82482	4.08722	3.59868
H9 mesenchymal precursor	5.32848	-1.02683	0.223789	3.99759	10.9798	9.01896
HBL 100 breast cancer	0.110705	-1.40683	-0.304917	-0.281879	-1.1779	-1.39947
HCC lung adenocarcinoma	-5.44779	-4.73476	0.692663	-0.411292	-5.34068	-19.3026
HCC-2998 colon cancer	-6.67672	-2.73047	1.64968	-0.360592	-7.72185	-18.786
HCC1007 breast cancer	0.920842	5.75898	9.59325	5.37856	1.66039	-1.43331
HCC1171 lung non small cell lung carcinoma	1.07741	0.180429	2.38452	1.01453	-1.41343	-5.68498
HCC1187 breast cancer	0.751616	0.111415	3.24639	-0.288359	-3.31589	-4.71755
HCC1195 lung adenocarcinoma	0.25575	1.18556	4.19673	1.97401	-1.24185	-4.49328
HCC1359 lung large cell carcinoma	-1.38598	-15.002	-5.37281	-6.3417	-7.37527	-9.16221
HCC1428 breast cancer	-1.91801	0.983104	6.76918	1.66649	-0.778281	-1.8192
HCC15 lung squamous cell carcinoma	-0.352964	-4.69608	0.192706	-1.89211	-14.182	-18.6731
HCC1500 breast cancer	-4.94931	-4.27431	0.895961	-0.904586	-7.5816	-19.8684
HCC1937 breast cancer	-0.0100806	0.620156	10.9389	2.58018	-0.650811	-7.5049
HCC2157 breast cancer	-7.41325	-2.03291	1.39774	-1.3668	-10.0462	-18.9227
HCC2185 breast cancer	-0.106931	1.93749	9.62118	1.98779	-0.821084	-3.55707
HCC227 lung adenocarcinoma	4.49644	0.801636	1.40199	0.677943	0.13311	-0.747715
HCC2935 lung non-small cell lung cancer line	3.20371	3.97363	7.74914	3.78904	1.02816	-1.31999
HCC3153 breast cancer	-3.35724	-1.43038	2.65638	-0.0549449	-5.14812	-20.6304
HCC366 non-small cell lung carcinoma	0.695457	-0.42483	0.156404	-0.878048	-5.23619	-9.76092
HCC38 breast cancer	3.08658	0.499728	1.20221	0.29227	-0.335456	-2.05321
HCC44 non-small cell lung carcinoma	-1.1692	-6.71791	-1.27158	-2.08232	-3.8785	-15.0592
HCC515 lung adenocarcinoma	-0.791104	0.134747	3.93798	1.09452	-1.42647	-8.53186
HCC70 breast cancer	2.0654	1.02933	8.27318	1.27638	-0.63178	-4.43827
HCC78 lung non-small cell carcinoma	0.0226966	-0.731063	3.44163	0.551434	-1.80536	-7.33742
HCC827 lung adenocarcinoma	-7.2701	-4.05403	0.0878006	-0.576377	-3.05557	-17.0986
HCC95 lung non-small cell carcinoma	-5.03524	-2.54511	-0.0855285	-3.2131	-9.20971	-18.1129
HCT-15 colorectal adenocarcinoma	-4.06829	-2.16006	1.12268	-1.41907	-10.9461	-15.1304
HCT116 colorectal carcinoma	-2.74754	-6.4764	-0.420603	-3.64243	-15.1193	-25.2502
HEK293 embryonic kidney	-5.61344	-8.9251	-1.18057	-8.75517	-22.9802	-22.4647
HEK293T embryonic kidney	-8.89677	-5.32923	-1.56546	-7.89425	-16.964	-11.6099
HMEC S1	0.447836	-1.31905	0.3383	-0.214571	-0.932441	-3.64682
HMEC184 breast cancer	-1.51702	-1.42745	0.176063	0.17259	0.0482704	-6.11021
HMT3522S1 breast cancer	-0.200945	-3.18905	-0.201395	-1.18556	-2.64413	-6.29338
HMT3522S1 breast epithelium	-6.07752	-11.0726	-2.43831	-5.64718	-13.0396	-20.8962
HOP 92 non-small cell lung carcinoma	-0.87294	-5.02153	-1.44154	-1.12442	-3.34943	-5.61225
HOP-62 lung adenocarcinoma	-2.43245	-10.7759	-2.56052	-4.05734	-11.2031	-17.9015
HS578T breast cancer cell line	0.130256	-5.87473	-0.510373	-0.787261	-1.70591	-2.87567
HeLa cervical adenocarcinoma	-2.9354	-11.4288	-1.30257	-3.1482	-9.72289	-15.7361
HeLa cervical adenocarcinoma transfected	-5.90206	-11.5843	-2.64068	-5.23052	-10.181	-12.1143
Hep-2 larynx sqamous cell carcinoma	-0.450993	-2.11851	2.27679	0.0686274	-3.09205	-7.55507
I-6 embryonic stem cell	-6.69388	-2.34908	-3.73518	-17.4517	-31.1685	-32.2905
IB3-1 adenovirus transformed bronchial epithelia	-2.37016	-9.9701	-2.80752	-5.44199	-13.3875	-19.6333
IGROV1 ovarian cancer	-7.13682	-7.50081	-0.771539	-5.61068	-16.1453	-23.9481
JEG3 placental choriocarcinoma	0.503268	3.36265	24.9279	9.72341	0.360484	-6.02129
Jurkat T lymphocyte	-2.21124	-9.71925	-4.14196	-11.3807	-25.0732	-16.1521
KELLY neuroblastoma	-9.86237	-9.9385	-5.90124	-13.2115	-20.7823	-9.68027
KM12 colon cancer	-5.93871	-4.78622	1.00065	-1.46319	-9.82254	-20.2935
KM4 multiple myeloma	-1.49737	-6.55131	-0.961009	-5.70077	-15.4673	-13.7128
KS Y-1 Kaposis sarcoma AIDS associated	-27.7139	-29.3209	-8.34997	-11.8898	-26.4257	-30.8331
KS-IMM Kaposis sarcoma non AIDS associated	-2.07268	-6.02536	-1.9516	-3.45992	-9.06608	-9.65433
Kaposi sarcoma	3.04413	-2.63537	-0.307672	1.13908	1.92796	-0.272591
LC-1F lung squamous cell	-1.1861	-2.57152	0.138363	-3.60086	-11.4491	-19.4828
LC1/SQ lung squamous cell	0.051242	-0.428843	1.76481	-0.391567	-4.13493	-9.16826
LC2/AD non-small cell lung adenocarcinoma	0.438417	-0.0288295	3.53142	0.60704	-2.33683	-10.7052
LK-2 lung squamous cell	-1.82713	-4.19673	-0.942667	-6.65358	-21.888	-22.8953
LNCaP prostate cancer	0.699376	0.248359	1.55526	-0.447602	-3.25703	-3.42126
LOXIMVI malignant amelanotic melanoma	-3.43069	-23.8037	-7.08323	-9.70105	-15.8797	-14.3061
LU134 lung small cell cancer	-2.195	-7.15989	-5.8211	-11.906	-22.4215	-12.421
LU139 lung small cell cancer	-2.67214	-11.3858	-8.66127	-16.5032	-32.4504	-23.4968
LU165 lung small cell cancer	-1.12216	-9.17584	-5.64364	-10.0144	-20.8446	-12.016
Lu130 lung small cell cancer	-0.674354	-1.85592	-1.02966	-7.27725	-17.819	-11.8132
Lu65 lung non-small cell adenocarcinoma	-6.11104	-16.1852	-5.21203	-9.18898	-17.6957	-27.0171
M14 malignant melanoma	-2.12922	-4.56659	-0.370017	-3.22221	-7.35588	-7.702
M70e hematopoietic	-6.73816	-7.30191	-3.63773	-7.9022	-15.6057	-11.0898
MALME-3M malignant melanoma	2.02409	-0.997032	0.276235	-0.0349731	-1.6585	-1.9825
MCF10A breast epithelial fibrocystic disease	-4.94747	-8.09416	0.154882	-0.826657	-7.73665	-23.1252
MCF10A-myc breast epithelial fibrocystic disease	0.993585	-4.06397	-0.927825	-0.144739	-0.0184307	-1.91394
MCF12A breast epithelial+M824	-3.65938	-7.03691	0.00374127	-2.25737	-10.6861	-25.951
MCF7 breast epithelial adenocarcinoma	-5.39123	-1.39986	3.8301	-0.423343	-10.274	-16.0718
MDA-MB-134VI breast cancer	-0.461695	0.0278808	1.95343	-0.189152	-3.61147	-5.81032
MDA-MB-175VII breast cancer	-0.0945946	3.53944	7.73249	4.99383	1.43644	-1.40296
MDA-MB-231 breast cancer	-2.05158	-12.0537	-1.85525	-4.16711	-12.8359	-16.2014
MDA-MB-361 breast cancer	0.0813115	3.36957	10.7539	2.05859	-0.235464	-2.24707
MDA-MB-415 breast cancer	1.00214	5.33114	11.2491	4.50132	0.3383	-1.2725
MDA-MB-435 melanoma	-1.10416	-7.39062	-1.05113	-4.31287	-9.79484	-10.6195
MDA-MB-436 breast cancer	-2.10642	-11.9066	-2.4891	-4.91814	-8.57765	-10.1981
MDA-MB-453 breast cancer	-2.09105	0.110942	3.31261	-0.103803	-4.53039	-5.90727
MDA468 breast cancer	0.339356	0.228066	8.84909	1.07246	-2.27458	-6.90804
MOLT4 T cell acute lymphoblastic leukemia	-1.8384	-9.268	-5.90928	-16.7376	-31.1874	-17.7212
MRC5 fetal fibroblast	9.41431	0.608756	0.403179	5.75859	15.3335	11.2839
MS-1 lung small cell lung cancer	-5.40044	-9.49532	-4.95481	-17.2366	-32.4224	-25.5157
NC-NC lymphoblastoid B cell	-0.74469	-7.17278	-3.1189	-6.44144	-12.3662	-12.764
NCI-ADR-RES ovarian cancer	-7.59948	-12.8912	-3.40702	-8.90868	-17.0389	-20.502
NCI-H226 lung squamous cell carcinoma	-0.159118	-10.4974	-0.724079	-1.06584	-4.14363	-10.6702
NCI-H322M lung small cell bronchioalveolar carcinoma	-1.57098	-1.35402	3.85006	-0.125149	-7.33022	-19.7222
NCI-H460 lung large cell carcinoma	-4.23527	-6.54961	-2.05345	-5.29533	-12.3079	-12.3491
NCI-H522 lung adenocarcinoma	-5.17177	-14.455	-6.92594	-13.7657	-27.0927	-24.7562
NCI-H929 myeloma	-2.99631	-4.06264	-0.68265	-3.96118	-9.66522	-10.5087
NCU-MM1 multiple myeloma	-1.91575	-6.38476	-1.87106	-6.4427	-13.9229	-11.9974
OVCAR-3 ovarian cancer	-5.62952	-3.42491	1.37426	-0.990795	-10.1214	-17.3107
OVCAR-4 ovarian cancer	-4.4033	-1.3215	4.60683	0.265639	-4.55709	-14.3678
OVCAR-5 ovarian cancer	-5.7463	-7.58755	-1.72858	-6.51359	-16.7108	-25.0233
OVCAR-8 ovarian cancer	-3.85782	-16.9135	-5.32999	-12.1592	-21.1318	-23.1837
PC-1 lung squamous cell cancer	3.824	-0.930848	-0.503756	-2.58596	-7.83129	-5.16387
PC9 lung non-small cell adenocarcinoma	-2.40399	-4.41505	1.08116	-0.594565	-7.36535	-19.5997
QG-56 lung squamous cell cancer	-0.759006	-2.9779	0.730492	-1.44134	-6.54621	-19.2494
RERF-LC-AI lung sqamous cell cancer	1.24642	-3.84168	-1.13716	-3.39582	-8.40007	-10.5353
RERF-LC-KJ lung non-small cell adenocarcinoma	0.263886	-0.571738	0.217141	-0.705832	-3.04784	-6.71705
RERF-LC-MS lung non-small cell adenocarcinoma	5.12829	0.351466	-0.133192	0.173804	0.0999939	-0.990139
RJ2.2.5 Burkitts lymphoma	-4.56766	-10.2082	-2.44239	-12.0497	-26.7761	-24.4447
RKO colon carcinoma	-20.0544	-26.2453	-7.0237	-17.6539	-38.6533	-40.7416
RXF-393 renal cell carcinoma	-0.251999	-7.38159	-1.26182	-1.51139	-4.80139	-7.81501
SBC-5 lung small cell cancer	2.77227	2.04317	0.978373	1.37771	0.709211	-0.0430068
SBC3 lung small cell cancer	-1.83486	-11.4525	-2.38653	-5.97264	-13.5099	-11.4141
SF-268 glioblastoma	-0.992929	-14.3392	-3.39038	-5.86591	-12.1685	-9.78701
SF-539 glioma	1.15648	-5.74311	-1.07945	-0.816427	-1.4551	-1.05366
SK-N-AS neuroblastoma	-0.24836	-8.79218	-4.6654	-6.54791	-6.76659	-2.49865
SK-N-MC neuroblastoma	1.58986	-3.67667	-1.89682	-4.84123	-8.98146	-5.31627
SK-N-SH neuroblastoma cell	-7.54139	-12.8659	-10.0509	-13.7831	-18.6884	-11.7707
SKBR3 breast adenocarcinoma	-0.257777	1.11713	10.7474	2.08797	-0.553464	-4.96216
SKMC fetal skeletal muscle myoblast	0.28686	-8.55912	-3.94222	-1.18628	-0.729921	-0.726214
SKMM1 multiple myeloma	-6.09018	-10.6954	-3.24639	-11.2777	-26.3337	-23.1902
SN12C renal cell carcinoma	-4.14465	-13.0257	-4.66469	-5.72449	-12.1761	-12.4582
SNB-19 glioblastoma	-0.941708	-7.88584	-3.05815	-3.56141	-10.594	-9.08918
SNB-75 astrocytoma	3.50311	-0.669258	-0.264957	0.0171056	-0.0663591	0.459687
SQ-5 lung sqamous cell cancer	0.0635915	-3.48959	0.0610549	-0.671597	-5.63814	-9.42145
SR lymphoma	-7.92702	-22.0715	-5.83548	-14.7159	-25.9734	-21.7329
SUM1315MO2 breast cancer	-0.0759354	-4.20483	-0.655573	-0.625088	-1.85258	-2.54589
SUM149PT breast cancer	-9.89594	-9.84819	-0.489414	-3.18641	-11.0364	-25.1629
SUM159PT breast cancer	-11.3115	-15.0404	-5.88195	-7.98425	-12.4582	-17.009
SUM185PE breast cancer	-0.176325	1.26955	7.15145	3.48898	0.00689966	-3.01448
SUM190PT breast cancer	-2.04411	-2.16198	2.51728	0.311357	-2.37444	-14.4946
SUM225CWN breast cancer	7.15635	6.59339	16.6147	6.04855	0.639579	-2.85185
SUM44PE breast cancer	2.07903	10.3431	16.1089	9.73226	5.30941	1.24752
SUM52PE breast cancer	0.51308	0.496565	9.66522	3.04527	0.0427276	-2.07009
SW480 colon cancer primary tumor derived	-6.34715	-11.3503	-0.283072	-5.16087	-24.4338	-33.9971
Skgt4 esophageal cancer	1.28768	-0.177719	1.13961	0.13721	-0.861684	-6.31752
Su-dhl1 anaplastic large cell lymphoma	-0.801786	-14.7191	-2.65878	-7.6155	-12.4623	-14.6876
T cell	-0.174759	-1.79769	-1.21843	-2.92446	-2.81768	-2.11448
T cell diseased	-0.00451268	-1.70122	-1.16142	-2.39335	-2.82978	-2.89876
T47D breast ductal carcinoma	-0.347201	0.00233054	7.17856	0.131233	-5.14475	-9.33513
TERV	-3.4642	-6.46586	-2.87317	-1.11799	-2.49193	-6.20805
TK-10	-9.98964	-15.1016	-2.14258	-4.07858	-13.398	-27.7957
U251 glioblastoma	-0.890337	-8.06011	-1.21897	-2.03222	-8.61721	-10.5044
U937 lymphoma	-1.18396	-12.2839	-3.98806	-8.72955	-17.5784	-10.7918
UACC-257 melanoma	-1.23712	-4.37189	-0.872629	-1.93908	-5.52911	-4.78947
UACC-62 melanoma	-3.16743	-5.30408	-1.15506	-2.68069	-5.04005	-5.61107
UACC812 breast cancer	3.62397	5.069	13.3888	4.84704	0.825903	-1.78546
UO-31 renal cell carcinoma	-2.2251	-12.109	-2.88345	-4.6171	-11.348	-19.6975
WI38 fetal fibroblast	3.03243	-3.2594	-0.846221	0.762493	2.2837	0.565577
ZR751 breast cancer	0.635003	2.39765	7.15767	2.78263	0.368712	-0.710621
ZR7530 breast cancer	0.122089	2.91048	9.13397	3.17618	0.287259	-1.95092
ZR75B breast cancer	-3.91258	-1.29549	2.00994	-1.07894	-11.5013	-15.8121
a498 renal cell carcinoma	-3.42492	-7.4999	-1.17595	-1.38328	-4.70538	-10.5402
acute lymphoblastic leukemia	-0.932762	-4.24543	-1.72	-3.47673	-5.63971	-4.4296
acute megakaryoblastic leukaemia	-0.0289652	-0.794953	0.660076	-0.086512	-0.432409	-0.710339
acute monoblastic and monocytic leukemia	0.910411	0.510864	0.603089	2.60968	3.36957	0.773734
acute myeloid leukemia	2.34508	-1.40489	-0.569039	-1.25943	-2.46158	-2.69383
acute myelomonocytic leukemia	-0.416506	-0.934673	-0.606777	-0.903957	-0.517025	-1.24532
acute promyelocytic leukemia	4.14364	-1.77349	-0.383379	-0.731492	-1.27066	-0.699374
acute quadriplegic myopathy	1.70421	-0.852483	0.592866	2.48162	5.93144	4.06961
adipose tissue normal	7.54276	4.9229	2.9912	9.07461	21.9504	14.1025
adipose tissue polycystic ovarian syndrome	12.6035	8.08139	4.63802	10.4741	23.7749	18.397
adipose-derived adult stem cells	5.01896	0.989975	1.85347	4.67396	15.0905	15.0997
adipose-derived adult stem cells cultured	11.047	-0.202928	1.99447	3.54068	5.82589	4.71683
airway epithelial cell	0.137375	-2.96802	-0.892365	0.417074	1.84282	-1.55852
airway epithelial cell cystic fibrosis	-0.00644709	-6.27926	-1.63692	-4.69287	-15.2547	-18.3486
alveolar rhabdomyosarcoma	1.49797	-2.07009	-0.0209589	-0.276729	-0.322708	0.482065
amygdala	-0.332097	4.29476	-0.191282	0.748725	4.4147	2.20105
bladder	6.38143	14.3633	11.8092	16.6017	22.8373	6.8545
bladder cancer	6.87626	7.25933	12.2358	12.6314	12.8731	1.42238
bladder mucosa	2.11234	4.40848	3.89179	8.51533	16.1683	4.49433
blood	4.26038	3.81403	0.663085	6.58956	11.9488	2.48008
blood transplant rejection	4.60437	5.61656	1.42667	11.1539	20.0023	6.1796
bone	4.79742	2.21755	1.4384	3.29443	2.97367	1.65555
bone hyperparathyroidis	4.10255	2.14808	1.69739	4.50062	5.57548	3.02444
brain	0.352429	1.64131	-0.28656	0.301866	2.47725	0.922426
brain bipolar disorder	0.677253	1.55465	-0.499119	0.0148616	1.36222	0.993255
brain tumor	7.535	0.0817617	-0.793471	-0.241413	0.415597	0.53681
breast cancer	8.03654	6.75193	9.06708	12.5767	15.2482	4.82056
bronchial epithelia	4.90791	14.6728	11.4877	15.4568	18.8627	4.11221
bronchoalveolar lavage cell	9.74166	1.52084	4.10054	6.36802	4.12155	0.573025
bronchoalveolar lavage cell transplant rejection	7.28982	1.02966	2.17665	3.55366	3.12295	0.00618868
caco2 colon adenocarcinoma	-3.08486	-0.0785422	9.04952	0.755813	-3.14617	-12.0904
caki-1 renal cell carcinoma	-0.65571	-6.09221	-0.489173	-0.981472	-5.06825	-11.5643
caudate nucleus	1.49058	3.48132	-0.12402	0.716274	3.24196	2.00763
caudate nucleus Huntingtons	5.07682	6.63178	0.296197	1.99447	7.11464	4.16745
ccrf-cem T-ALL	-5.95607	-15.4139	-7.151	-16.6483	-28.5026	-15.5427
cerebellum	0.991944	2.78317	-0.382277	-0.113868	1.03987	1.45412
cerebellum Huntingtons	1.5761	3.73359	-0.218614	0.0198927	1.3362	1.95799
chondroblastoma	10.4736	1.01934	1.21013	4.32039	9.31883	5.04857
chondromyxoid fibroma	13.5001	4.52372	2.96605	11.8264	21.7179	14.5554
chondrosarcoma	7.22628	1.12199	1.76958	7.65225	14.6478	12.2522
chordoma	12.9581	4.6968	4.70395	12.5162	21.1024	11.7053
chronic myeloid leukemia	5.01674	7.54868	2.16943	6.83322	7.89753	3.22928
cirrhosis	8.73598	14.2738	15.6496	19.646	34.6929	18.273
colo205 colorectal adenocarcinoma	-1.39851	-0.321982	6.11266	0.456978	-5.40465	-15.6031
colon mucosa bowel disease	4.77541	11.8754	17.1348	14.427	11.4305	0.810287
colorectal cancer	0.179379	3.8772	9.34431	4.99457	1.93749	-1.75312
conjunctiva	6.72008	11.1182	8.73497	9.24922	14.88	3.88109
connective tissue fibroblast	8.03418	-0.211278	0.363292	1.56403	4.67574	4.84595
coronary artery smooth muscle cell	0.402282	-9.66367	-1.78197	-0.301866	-0.0502495	-0.283271
dedifferentiated chondrosarcoma	3.91518	-0.657072	1.0567	1.48938	2.19742	1.73738
dendritic cell	1.52689	-0.292069	-0.00689966	0.0212258	0.0210923	-0.46809
ea.hy926 cell imortalized endothelial	-0.671048	-13.9135	-4.92619	-4.64229	-9.16574	-8.24352
embryonal rhabdomyosarcoma	1.97401	-3.70413	-0.838007	-1.12147	-0.32614	0.923219
embryonic lung fibroblast	3.32158	-6.49498	-2.80917	-0.772856	-0.168185	-0.0880283
embryonic skin fibroblast	2.33658	-5.81711	-2.79192	-1.23002	-1.3668	-1.16867
embryonic stem cell	-5.39161	-3.81628	-4.40675	-16.6188	-32.6078	-36.3108
endothelial cell	0.0282872	-9.38054	-2.61074	-0.778721	-1.15013	-4.79669
epidermis	4.45635	9.09521	9.43887	11.303	18.8401	7.4413
epidermis dermatitis	3.61585	9.28577	9.43426	11.9384	18.7415	5.2642
erythrocyte	0.321257	-4.07094	-0.430107	-1.38482	-4.88088	-6.06934
esophageal adenocarcinoma	1.22585	1.53881	9.70053	11.2104	12.8233	1.22096
esophagus Barretts	1.13611	2.57388	10.7304	14.4079	17.8375	1.23675
esophagus epithelium	2.10618	3.61396	12.189	13.9048	13.2121	1.08423
ewings sarcoma	8.76505	-0.204102	-0.615506	-0.645388	0.167067	2.06234
fetal lung	2.43653	11.4367	5.85829	12.1393	26.7358	12.0264
fetal lung fibroblast	1.27731	-7.43813	-1.84172	-0.672423	-0.0232326	-0.0255847
fibroblast Cockayne syndrome	6.17015	-2.30299	-0.399257	0.191016	0.606117	1.49957
fibromatosis	11.8092	1.97332	1.08714	7.33787	19.3463	20.3231
frontal cortex	0.421402	1.33563	-0.787704	-0.0313458	1.36145	0.620422
frontal cortex Huntingtons	0.868461	1.73997	-0.560591	0.0879524	1.8036	1.16371
ganglioneuroblastoma	3.33804	-0.0911494	-2.38754	-0.392344	0.608096	1.25869
ganglioneuroma	3.30665	-0.0849997	-0.166723	1.22458	7.51584	5.37319
germ cell tumor	0.139766	0.409032	0.770661	-0.242456	-0.416278	-1.99724
gingiva cell periodontitis	17.2283	1.7555	0.917199	4.19673	14.4902	13.5938
glioblastoma	3.01022	-0.394124	-0.765698	-0.337667	0.248359	0.17615
glioblastoma cell line	4.64336	0.0452459	-0.607436	0.069655	0.422886	0.168099
granulocyte	-1.71189	-8.6045	-3.11427	-6.1796	-11.6247	-9.21933
hI60 promyelocytic leukemia	-7.64537	-8.18342	-3.04698	-10.4174	-20.0936	-17.1634
head and neck squamous cell carcinoma	1.56097	-0.0448253	2.7535	2.50873	1.61776	-0.0992969
heart	13.2133	5.18679	3.60866	8.172	19.5513	16.7507
heart disease	9.66162	2.91327	3.02501	7.30865	17.7113	14.1902
hematopoietic stem cell	-1.06669	-4.74769	-1.52729	-2.59438	-3.03841	-2.07761
hepatocellular carcinoma	9.49329	6.89104	11.4197	10.3109	15.3086	7.29473
hippocampus CA1	2.45595	2.9183	-0.356824	0.215212	2.264	1.15718
hippocampus CA1 Alzheimers	3.84395	3.20634	-0.247404	0.211005	2.00301	1.3432
ht-29 colorectal adenocarcinoma	-7.112	-4.5987	0.862145	-1.0225	-11.7678	-27.0092
human bronchial epithelial cell line	-0.703303	-6.34796	0.0200259	-1.0844	-6.19443	-16.697
hypopharynx	3.22987	3.8772	10.3179	8.5718	4.60754	0.15759
hypothalamus	4.51393	4.21597	-0.0879524	0.994075	5.59346	3.25289
k562 myelogenous leukaemia	-0.903331	-2.16871	-0.284167	-3.77274	-12.2446	-9.49841
keratinocyte	-1.81524	-3.55738	1.85569	0.61087	-1.0774	-11.9123
kidney	9.45427	16.1257	9.80686	14.1372	24.0357	7.63708
kidney carcinoma	4.68253	6.85797	6.56022	11.6979	17.851	6.92463
kidney epithelium	9.14861	18.7809	13.6706	15.22	21.242	9.78753
leiomyosarcoma	5.8283	-0.220735	0.51826	3.27748	6.84624	6.25023
leukocyte	5.50583	4.16308	0.792138	4.38499	8.68973	2.57782
leukocyte multiple organ failure	8.68975	8.05775	2.97904	12.2962	18.6767	5.8603
ligament cell periodontitis	8.39189	-0.403291	0.169133	0.904429	4.40917	4.29476
lipoma	14.5682	8.34083	4.51077	14.7507	31.9614	24.9574
liposarcoma	15.1729	9.45886	4.21733	13.5704	29.0714	21.9172
liver	6.37097	20.9416	16.7899	22.8147	41.301	20.9162
lung	6.31087	6.53773	6.50851	9.44604	16.6359	6.97144
lung cancer	7.22806	8.49736	9.34023	11.4288	14.485	3.52371
lung emphysema	4.4905	19.6035	9.30255	18.3659	34.1385	16.4343
lymph node	3.0958	3.76254	1.22803	4.22544	11.6082	6.15122
lymphocyte	-6.19528	-14.2478	-3.43038	-8.16106	-17.2855	-17.2233
lymphocyte asthma	0.00728797	-0.657891	-0.487	-0.866301	-0.964729	-1.71103
macrophage	3.47704	-1.14873	-0.10646	0.100459	-0.727639	-3.54593
malignant peripheral nerve sheath tumor	6.05345	0.161075	-0.272099	0.218521	2.43193	8.15963
mcf-7aro breast epithelial adenocarcinoma	-0.242931	0.199325	7.05983	0.241792	-4.52723	-7.18212
mesangial cell	12.151	-1.52084	0.254786	1.99447	5.40581	2.24512
mesenchymal stem cell	9.81211	-1.13366	0.230493	2.13303	4.13091	3.10532
microvascular endothelial	-0.634331	-14.0962	-4.27431	-4.68287	-9.997	-10.2002
monocyte	4.09422	0.22481	0.820783	4.13459	6.49329	1.03819
monocyte familial hypercholesterolemia	6.35174	1.84859	3.81371	8.91216	7.90688	0.465836
monocyte multiple organ failure	5.69881	2.71805	2.84025	9.0721	14.4353	4.52302
mononuclear cell	2.73156	-0.177022	-0.194578	-0.0689942	0.150756	-0.264081
mononuclear cell infection	2.37998	-0.128387	-0.086512	0.30614	0.674353	-0.127495
monophasic synovial sarcoma	10.4974	0.171637	0.171551	0.520487	2.65745	7.9139
multiple myeloma	-0.0757868	0.537814	1.30538	0.87495	2.39209	0.0267989
multipotent adult progenitor cell	0.387687	-5.76295	-1.26458	-1.10623	-1.66565	-1.50918
myelogenous leukemia	-1.09882	-8.79317	-2.11519	-4.91046	-8.5129	-6.3246
myometrium	11.1506	3.38917	2.59754	5.19507	14.4959	14.0805
myxoid liposarcoma	8.88186	0.138363	1.03367	1.37886	4.73189	6.76961
neuroblastoma	0.958426	-1.51721	-3.60024	-2.09293	-0.718399	0.268472
neurofibroma	16.4814	4.88416	1.23002	6.10775	15.379	13.8517
oral squamous cell carcinoma	0.0323697	0.174324	4.49363	5.67946	5.56807	-0.110705
oropharynx	1.40412	1.23803	4.56589	4.74733	5.43621	0.530057
osteosarcoma	14.044	2.26007	3.09205	8.90619	16.0583	16.3975
ovarian tumor	4.30502	3.29532	7.97579	5.243	2.31192	-0.118964
ovary	13.2408	2.31192	2.15742	3.0837	7.46126	12.8617
pc-10 lung sqamous cell cancer	-0.407567	-3.98774	0.0561613	-2.54981	-10.3324	-15.3171
pc3 prostate cancer	-3.21105	-7.27456	-1.29251	-3.42126	-10.8203	-17.2059
pc6 lung small cell cancer	0.130663	-5.73518	-3.27748	-7.48079	-13.6911	-7.34733
pc7 lung non-small cell adenocarcinoma	-1.78133	-4.36673	-1.42413	-6.97276	-22.8687	-16.8575
placenta basal plate	13.1513	24.3255	27.0971	42.3088	59.9489	20.3641
plasma cell	0.481946	4.52933	3.51017	6.07546	10.8402	4.11721
plasma-cell leukemia	-0.46477	-2.28394	0.247309	-1.50377	-4.31287	-4.64619
preadipocytes	9.63104	0.0625029	1.88605	7.16122	15.015	10.7616
precursor T lymphoblastic leukemia	-0.0538028	-5.95646	-3.97068	-7.77277	-13.7016	-9.1506
prefrontal cortex	0.0203589	5.70748	-0.153026	0.94812	4.98387	2.09766
primary fibroblast	3.51971	-2.79875	-0.484831	0.413216	0.53656	1.00362
primary intervertebral disc	10.2799	0.688205	0.98801	3.00936	9.54886	6.52163
progeria syndrome fibroblast	7.32395	-2.31913	-0.234336	0.869385	1.91507	1.69208
prostate cancer	3.70382	11.7982	8.0672	10.9433	21.3074	11.6973
prostate gland	6.83281	16.6654	10.0578	15.013	27.9966	15.5421
pterygium	5.09469	8.99445	9.30459	10.6048	17.2289	4.47723
regenerating cell periodontitis	10.6081	0.0760839	0.274165	2.04107	7.43269	7.24368
renal cell carcinoma	8.59134	3.26562	2.96492	6.10939	8.36633	2.87428
rpmi-8226 myeloma	-12.0474	-5.56885	-1.54368	-5.50736	-13.0172	-14.7307
sarcoma	13.4884	1.42784	2.07032	6.21466	13.0336	12.9846
schwannoma	11.1512	2.83722	1.32394	6.54197	12.6302	7.43994
sk-mel-28 melanoma	0.43807	-3.93178	-0.264567	-1.36279	-5.38699	-7.68724
skeletal muscle	0.61193	0.908361	1.42257	5.02486	11.5018	9.82987
skeletal muscle diseased	1.96028	-0.0136781	1.15665	4.83905	11.2155	9.35043
skeletal muscle muscular dystrophy	2.50149	0.858151	1.33393	5.74073	15.0749	12.4021
skin	0.84897	9.48659	6.74589	10.5472	16.9467	4.79055
skin basal cell UV treated	7.47127	0.0796632	0.698394	4.39327	10.2777	7.60633
skmel5 melanoma	-3.19403	-2.0213	-0.493772	-2.23509	-5.02523	-5.74549
small intestine	5.25777	21.663	15.7427	22.0802	34.5115	11.9395
smooth muscle	4.66364	-2.84964	-0.363724	1.40276	5.65072	2.9267
spindle cell tumor	-0.497781	-11.4333	-3.25319	-1.33658	-1.18146	-1.10605
squamous cell carcinoma of the oral cavity	0.957942	0.149833	3.47734	6.31544	6.74503	-0.101313
ssMCF7 breast cancer	-0.0836421	0.731349	8.00683	0.807448	-3.05786	-5.84908
te85 osteosarcoma	-11.3763	-23.7922	-8.50173	-12.4363	-19.6318	-22.3968
testis	0.56827	0.0419606	0.099684	-0.864607	-1.95571	-0.484109
theca	5.03932	0.794508	2.59939	9.23452	19.177	8.59717
theca polycystic ovarian syndrome	7.75703	0.233397	1.7404	5.96778	14.6799	8.67157
thymocyte	0.633123	-4.05767	-1.75204	-6.50936	-11.9499	-5.78005
thyrocyte	5.28433	-2	-0.0355918	0.980982	2.23607	-0.272198
thyroid adenocarcinoma	18.1001	11.8143	8.23731	9.54371	16.6751	7.98237
thyroid gland	4.81876	17.5579	7.17767	11.8546	27.8983	15.7701
tonsil	0.771394	2.56785	4.34782	4.55849	4.88088	0.213106
trabecular meshwork cell	12.9913	1.86749	2.48446	10.1784	21.7683	11.3103
ts anaplastic large cell lymphoma	-0.943951	-12.4961	-3.07105	-8.10269	-13.8423	-13.0414
u-20s osteosarcoma	-0.0246425	-4.19977	-0.387023	-1.65471	-6.96794	-4.79055
umbilical vein endothelial cell	-0.0173703	-9.24364	-2.959	-0.348798	-0.0948248	-2.09789
universal reference	-0.41787	-1.11072	-0.344649	-2.7535	-7.10977	-10.8313
unknown gliobastoma	4.98094	0.436911	-0.249698	0.273476	0.645929	0.365348
unknown lung adenocarcinoma	0.59915	-0.333355	3.13049	0.0960551	-2.2879	-9.84243
unknown lung cancer	0.180868	0.10795	4.04244	0.240087	-1.28008	-7.5049
unknown lung cell carcinoma	-0.896901	-0.284665	-1.67895	-0.71585	-1.64549	-3.50402
unknown lung large cell carcinoma	-0.432871	-4.62631	-0.447952	-4.0322	-10.8991	-14.517
unknown lung mesothelioma	1.98618	-3.63898	-1.21608	-0.0545877	-0.191816	-1.28583
unknown lung neuroendocrine	-2.96324	-3.01618	-2.15119	-5.02227	-10.914	-8.79317
unknown lung non small cell cancer	-0.172763	-1.23457	0.238575	-0.786081	-4.68109	-11.1651
unknown lung small cell cancer	-3.7444	-5.14138	-2.71859	-10.8143	-26.9609	-19.1807
unknown lung squamous cell carcinoma	-4.39743	-3.58437	-0.0291688	-1.28045	-7.5286	-18.2033
unknown small cell lung cancer	-6.6613	-1.29772	-2.58675	-4.15134	-11.707	-9.59842
uterine tumor	12.4086	1.94659	1.35402	4.60966	14.263	13.9373

## Sheet: Cardiomyocyte diff. GSE28191
PhysioSpace 1	d0/d2	d0/d5	d0/d7	d0/d9	d0/d11
Accumbens	-7.91965	-0.843278	-7.43517	0.118153	-0.0841664
Adipose Tissue	9.19101	15.8038	20.0599	19.8553	15.6675
Adrenal Gland Cortex	4.25643	5.99042	11.9338	12.9811	13.7056
Amygdala	-7.9061	-1.9691	-10.4092	-0.614486	-0.570817
Aorta	2.83175	7.02626	16.5918	19.1338	22.7632
B Cells	2.86412	0.0214606	-4.43723	-11.826	-12.1968
Bone Marrow	3.89489	0.429685	-1.88973	-10.8705	-16.8747
Breast	2.62676	0.161789	1.3232	-11.0043	-11.4472
Bronchus	0.331918	4.32211	3.37817	2.6693	0.164506
Caudate	-7.48233	-2.02369	-7.83482	-0.141257	-0.0311597
CD4	5.94054	-4.39634	-8.07522	-26.769	-20.6344
Cerebellum	-2.14896	-1.04655	-4.32584	-0.253202	-0.783667
Cerebral Cortex	-5.88268	-2.84352	-7.81385	-0.155103	0.147133
Cervix	6.99019	12.5264	15.6643	16.4376	11.6164
Colon	1.0711	5.08621	7.30592	1.4003	-0.205082
Coronary Artery	2.80009	22.2159	20.5165	38.4292	31.3383
Corpus Callosum	-0.11261	1.30656	-1.62029	1.08023	0.673888
Deltoid Muscle	1.09771	0.918251	4.68385	11.3424	15.8307
Dorsal Root Ganglia	-1.16475	-1.12182	-0.625913	1.96725	3.86647
Endometrium	9.24842	0.869019	5.19939	-2.01181	-1.10269
Endometrium/Ovary	9.28744	6.84728	10.8303	8.26025	8.41992
ESC	-12.4685	-43.2997	-62.7253	-105.306	-105.968
Esophagus	-0.58837	-1.01683	2.0929	1.09803	1.11195
Fallopian Tube	0.835422	2.60931	5.60112	3.08655	4.23952
Fetal Brain	0.314573	-0.363385	-3.73409	-2.3566	-2.1443
Fetal Liver	3.09283	0.624773	6.58338	-0.14409	-0.646399
Frontal Cortex	-3.36189	-6.40001	-7.21948	-1.80951	-0.36724
Frontal Lobe	-6.9053	-2.9677	-9.84878	-0.187549	0.0390486
Globus Pallidus	-2.97467	0.335704	-2.25272	1.86491	1.3368
Heart	4.59104	18.9053	26.4469	74.5522	79.9699
HepG	7.12306	-0.291614	-0.811629	-16.8214	-13.1856
Hippocampus	-6.72895	-2.68162	-7.99623	0.00325991	0.00107384
HUVEC Cell Line	4.98585	0.211292	0.155704	-9.35193	-6.8514
Hypothalamus	-4.32861	-2.28061	-7.53872	-0.135354	-0.0207641
Joint Tissue Synovium	2.80958	2.2308	7.86931	7.61035	12.2142
Kidney	0.0534827	0.652258	8.37779	4.73121	2.52702
Liver	3.5899	2.98983	9.37904	6.78439	4.02342
Lung	3.88443	10.5074	10.1801	6.94052	1.519
Lymph Nodes	8.67098	6.58137	3.79747	1.70454	0.297252
Mammary Gland	1.23757	10.7587	9.61047	6.27708	2.23092
MDA Mb231	4.6268	-4.06721	-2.28892	-28.5873	-22.8496
Medulla	-3.85329	-2.29479	-5.40279	0.282136	0.205426
Midbrain	-5.87031	-2.18579	-7.7542	-0.320795	-0.322714
Monocytes	5.21316	2.19324	-0.204653	-0.0456313	-1.46337
Myometrium	9.21261	16.5652	18.8317	16.2011	15.7224
Nipple	1.66594	1.94818	1.46571	1.042	-0.0505495
Nodose Nucleus	-1.44374	-0.538271	-3.78958	-0.0112142	0.0524019
Occipital Lobe	-6.33631	-5.00037	-9.63429	-0.545136	0.00775711
Oral Mucosa	-0.28914	-0.669903	-0.0208274	-1.93255	-3.49929
Ovary	8.9689	12.1507	11.7946	7.85847	5.80354
Pancreas	-0.118456	0.92404	0.527063	0.044102	-0.813831
Paravertebral Muscle	1.84089	1.60691	6.54408	14.9	20.9037
Parietal Lobe	-6.64348	-5.38895	-9.30963	-0.487354	0.112235
PBMC	5.2343	-3.90814	-5.50812	-19.049	-18.498
Penis	0.622305	-1.8665	-0.186458	-6.43647	-4.80382
Pericardium	4.82976	6.29739	9.49256	6.49968	5.74318
Peritneum	2.25214	1.02819	4.70894	0.316332	1.37582
Pharyngeal Mucosa	0.328642	0.000135974	0.503658	-0.426853	-1.19507
Pituitary Gland	-1.09371	-0.237618	-1.53162	0.657038	-0.0574535
Placenta	2.57945	10.6792	10.2675	1.77252	0.224963
Pons	-6.098	-8.65377	-9.04032	-4.01763	-1.4956
Prefrontal Cortex	-11.6874	-12.5345	-13.3493	-4.42424	-0.741897
Prostate	0.802495	-1.30133	2.35969	-0.28653	0.168255
Prostate Gland	0.404768	-0.572342	2.78037	0.254343	0.542565
Putamen	-7.86334	-1.26214	-8.14424	0.0686079	-0.0013162
Retrocervical Infiltrate	6.20344	18.5912	21.0245	20.0603	12.909
Salivary Gland	-0.468272	1.38201	1.26746	1.7683	0.430339
Saphenous Vein	2.74374	8.3237	10.7847	19.3269	26.2527
Skeletal Muscle	0.353582	1.68237	2.85597	17.3617	20.4351
Skin	4.41684	1.74818	1.30541	-4.96157	-6.48185
Small Intestine	0.50082	0.44882	11.9602	8.86055	9.70149
Spinal Cord	-1.81848	-0.699606	-3.54855	0.405354	0.512093
Spleen	9.92224	4.17274	1.43519	0.928638	-0.211205
Stomach	2.08417	7.61144	17.0334	8.77486	3.85972
Substantia Nigra	-7.12727	-2.54803	-7.22943	-0.0235246	0.0257895
Subthalamic Nucleus	-1.02448	0.616437	-2.41574	0.380558	0.198156
Synovial Membrane	5.37276	4.28564	7.33513	3.2427	4.88773
T Cells	3.4843	-0.661704	-6.35988	-26.9107	-25.5758
Temporal Lobe	-8.06266	-3.61563	-9.90179	-0.327255	-0.0475327
Testes	4.75438	3.86233	-1.07513	-3.56604	-5.23322
Thalamus	-5.15268	-1.42139	-7.50888	-0.100936	0.042478
Thymus Gland	4.54025	-0.734478	-3.76821	-17.1389	-18.7669
Thyroid Gland	1.76521	1.18997	5.94915	3.34422	2.85164
Tongue	0.135004	0.291137	1.55472	3.2399	1.41253
Tonsil	2.37436	0.0223169	-2.55769	-15.5111	-20.6551
Trachea	0.196922	2.88004	2.69447	2.0994	0.130894
Trigeminal Ganglia	-0.2162	-0.1448	-0.569292	2.66905	3.10556
Urethra	0.884824	2.62613	7.49937	4.97414	8.14537
Uterus	5.22964	12.3016	13.0793	12.0571	12.0717
Vagina	4.34879	4.79679	6.76308	5.84219	2.72052
Vena Cava	2.04611	16.7593	13.1438	35.1818	30.8977
Ventral Tegmental Area	-4.8344	-0.717655	-6.4016	0.112347	0.0909319
Vestibular Nuclei Superior	-5.33919	-3.14873	-8.63448	-0.0474993	-0.0907871
Vulva	0.991319	0.939232	0.735905	-0.943028	-2.18636
PhysioSpace 2	d0/d2	d0/d5	d0/d7	d0/d9	d0/d11
Adrenal Gland	2.58224	4.11823	3.2833	6.0688	4.98904
Amygdala	-4.97797	-2.54095	-3.59723	-0.343563	0.0857153
Bladder	1.53731	4.01388	4.96138	7.04929	9.65742
Bone Marrow	0.308125	-1.55736	-4.23887	-6.30324	-10.2551
Brain	-5.38105	-4.59866	-6.15805	-0.161877	0.0853907
Breast	0.965057	2.23691	3.05528	0.303636	0.242735
Caudate Nucleus	-3.53234	-1.13492	-2.27986	-0.746269	-0.0995997
Cerebellum	-2.45498	-0.365081	-0.129504	0.942924	1.03756
Colon	0.387293	0.0335177	0.590819	0.25972	-0.0330033
Corpus	-0.3175	-0.598259	-0.810748	0.39516	0.894998
Fetal Brain	-0.438218	-0.0313167	-1.50638	-0.0720023	0.166749
Fetal Liver	3.99128	-0.233312	1.0184	-4.6367	-3.15135
Fetal Lung	7.02376	12.9474	10.0694	2.72061	1.62367
Heart	2.03786	3.29991	4.77108	20.4068	29.9964
hippocampus	-5.5516	-3.11678	-3.01973	0.425483	0.623386
Kidney	0.147733	-0.656541	3.17169	-0.346756	0.209885
Liver	0.150701	-0.00602345	1.30736	0.822022	0.725201
Lung	0.458534	2.42183	2.87935	1.73514	1.48665
Ovary	3.50754	7.36521	5.55745	3.28841	3.91266
Pancreas	-0.180158	-0.634164	-1.06397	-4.70479	-4.38201
Pituitary Gland	-0.203263	-1.36027	-0.380073	0.0947149	0.617099
Placenta	2.14814	2.2053	3.98246	-0.116632	-0.0980222
Prostate	1.09124	0.332694	2.70239	2.01467	5.53655
Salivary Gland	-0.256192	0.226191	-0.223301	0.0932326	-0.19641
Skeletal Muscle	0.6711	0.26462	2.00101	8.2232	13.4184
Skin	0.728567	-0.358358	0.651572	-1.0616	-2.48282
Small Intestine	-1.40463	-0.000376185	0.249385	-0.408279	-1.039
Spinal Cord	-1.01733	-0.178655	-0.144958	0.886453	1.76178
Spleen	5.24083	0.442203	0.0291257	-2.21729	-1.30074
Stomach	-1.19033	-0.154497	0.0443721	-1.73976	-1.45116
Testis	1.51112	0.523465	-1.36171	-3.6678	-3.56255
Thalamus	-2.53731	-2.2356	-3.73055	-0.0869343	0.136876
Thymus	1.41171	-0.729486	-2.19178	-5.82522	-8.90115
Thyroid	0.535513	-0.239988	0.491357	-0.606445	-0.547264
Trachea	0.106793	3.32973	1.54797	1.66524	-0.302326
Uterus	1.04062	0.338793	0.192576	-5.20192	-6.53727
PhysioSpace 3	d0/d2	d0/d5	d0/d7	d0/d9	d0/d11
293t-tva	0.672149	-2.56288	-1.56505	-13.5377	-10.9782
600MPE breast cancer	0.115138	-0.149917	0.829526	-3.77978	-4.2373
A549 lung adenocarcinoma	0.688763	-3.8701	-0.631378	-11.9737	-10.1762
A673 Ewing tumor	0.871395	-2.43066	-1.70144	-13.9361	-13.0439
ABC-1 lung adenocarcinoma	1.80624	-3.11399	-0.254786	-13.7284	-12.325
AMO-1 myeloma	0.178767	-5.21468	-6.38268	-15.7855	-16.3105
AU565 breast carcinoma	-0.171465	-4.48352	-1.70335	-12.281	-10.071
B cell	0.207092	-3.27601	-7.1937	-16.022	-19.6296
B-cell lymphoma	0.520365	-5.90367	-3.33983	-18.1123	-14.556
B-cell lymphoma cell line	-0.890025	-5.11223	-9.72082	-19.0791	-22.4367
BT20 breast cancer	0.42049	-5.50001	-3.14646	-18.2091	-15.9199
BT474 breast cancer	-0.126038	-1.75097	-0.100304	-5.34184	-5.11558
BT483 breast cancer	-0.761041	-5.4911	-2.54668	-11.4384	-12.2886
BT549 breast cancer	0.714861	-4.03188	-2.12636	-9.72241	-7.59809
BeWo choriocarcinoma	1.41052	-2.0708	-0.182974	-17.2011	-17.215
C2C12 mouse muscle myoblast	3.84073	-1.02018	0.514804	-2.4378	-1.26955
CAL27 head neck squamous cell carcinoma	-3.1276	-5.02821	-4.0078	-9.13047	-9.17534
CAMA1 breast cancer	-0.103413	-3.57196	-0.791547	-12.928	-9.4979
CCL-153 fetal pulmonary fibroblast	3.23017	-0.680988	0.820482	-2.54694	-0.871084
CD138+ plasma cell	-0.505224	1.88046	1.29791	6.26558	2.14736
CD138+ plasma cell monoclonal gammopathy	-0.136389	3.87366	0.78992	4.29717	1.70037
CD138+ plasma cell myeloma	0.0108631	0.166122	-0.50755	-0.283172	-0.673526
CD33+ cells	0.579739	0.248073	-0.269941	2.34258	0.120484
CD34+ blood cell	0.586353	-14.2225	-7.67941	-35.2027	-28.3052
CD34+ blood cell thymus	-0.0962862	-3.68961	-3.41186	-8.49447	-6.94255
CMK megakaryoblastic	-0.137293	-2.83778	-1.66018	-12.1108	-11.2435
Calu-1 lung epidermoid carcinoma	0.431374	-0.485555	0.0677482	-2.89097	-2.45441
Calu-3 lung adenocarcinoma	-1.19039	-12.3621	-6.57085	-26.5754	-24.7176
Calu-6 lung anaplastic carcinoma	0.455803	-1.5144	-0.421516	-7.56698	-7.21555
DU 145 prostate carcinoma	-1.0305	-7.93078	-5.51047	-21.7833	-20.609
EBC-1 lung squamous cell carcinoma	-2.22803	-2.88401	-1.50637	-6.47938	-10.5945
EKVX lung non small cell carcinoma	0.374599	-2.16703	-0.00832506	-6.68873	-4.10787
EW24 Ewing sarcoma cell line	5.89965	-2.53235	-0.413556	-12.2862	-6.57808
FM9514 human embryonic myoblast	1.81568	0.780928	3.87656	1.33035	2.07408
FR4 multiple myeloma	1.4296	-5.28927	-4.51567	-17.3591	-15.4753
H1 mesenchymal precursor	3.6833	-0.128955	4.29135	-0.859996	0.121848
H9 mesenchymal precursor	2.54147	0.366433	4.275	2.22096	2.99149
HBL 100 breast cancer	0.0184307	-0.840439	-0.285662	-5.5408	-7.02326
HCC lung adenocarcinoma	-0.086058	-5.12194	-3.3922	-13.8811	-15.7848
HCC-2998 colon cancer	-0.638502	-9.28072	-4.29579	-25.2826	-26.9162
HCC1007 breast cancer	-0.7914	-1.76807	-0.678911	-6.90501	-7.51265
HCC1171 lung non small cell lung carcinoma	-0.576766	-2.6807	-0.446435	-8.57231	-9.67872
HCC1187 breast cancer	-0.110784	-1.72558	-1.55322	-12.8299	-14.526
HCC1195 lung adenocarcinoma	-1.54977	-2.46595	-1.61693	-10.4142	-11.7397
HCC1359 lung large cell carcinoma	0.752339	-3.30188	-2.13518	-10.6594	-9.01696
HCC1428 breast cancer	0.222956	-3.94093	-0.795546	-6.96752	-8.74778
HCC15 lung squamous cell carcinoma	1.27971	-8.04079	-2.88456	-17.4089	-15.4825
HCC1500 breast cancer	-0.397135	-17.463	-9.44092	-32.3407	-27.4148
HCC1937 breast cancer	-1.44723	-8.63044	-4.69001	-21.0537	-19.5938
HCC2157 breast cancer	-0.72465	-8.20012	-5.20826	-20.6152	-19.1343
HCC2185 breast cancer	1.18307	-1.16619	0.23952	-7.70664	-6.11512
HCC227 lung adenocarcinoma	-1.10468	-4.13126	-1.38059	-6.74118	-5.76614
HCC2935 lung non-small cell lung cancer line	-2.59676	-2.32935	-0.717549	-6.69731	-6.14137
HCC3153 breast cancer	-0.799407	-7.78253	-3.20135	-16.9502	-14.5004
HCC366 non-small cell lung carcinoma	0.815529	-3.91974	-0.901288	-8.50807	-8.73694
HCC38 breast cancer	-0.319083	-3.62397	-1.20131	-6.91461	-9.71718
HCC44 non-small cell lung carcinoma	0.144157	-1.16124	-1.07689	-5.82711	-6.30378
HCC515 lung adenocarcinoma	-0.141585	-1.57548	-0.656936	-5.42159	-8.98945
HCC70 breast cancer	-1.37082	-10.8088	-3.34373	-19.4101	-18.0936
HCC78 lung non-small cell carcinoma	-2.44981	-6.01806	-2.47365	-12.8985	-14.4736
HCC827 lung adenocarcinoma	-2.57572	-3.61023	-1.96943	-8.85606	-10.5804
HCC95 lung non-small cell carcinoma	-2.5907	-8.37744	-6.76789	-16.0617	-17.3408
HCT-15 colorectal adenocarcinoma	-1.36699	-15.2358	-5.83948	-31.9491	-30.3446
HCT116 colorectal carcinoma	-1.83619	-12.3656	-7.22894	-26.1391	-25.8969
HEK293 embryonic kidney	4.02165	-2.76302	-1.17435	-12.6422	-11.8293
HEK293T embryonic kidney	2.71914	-1.02867	-0.965701	-11.3887	-8.20152
HMEC S1	-0.459217	-1.43762	-0.583625	-4.23358	-3.77242
HMEC184 breast cancer	-0.924649	-1.182	-0.206003	-3.12557	-3.89828
HMT3522S1 breast cancer	-0.423687	-2.58492	-0.986865	-6.9085	-6.14917
HMT3522S1 breast epithelium	-0.0966714	-4.44419	-2.45006	-15.566	-13.0948
HOP 92 non-small cell lung carcinoma	-0.00149906	-0.890806	-0.200404	-2.74456	-3.13542
HOP-62 lung adenocarcinoma	0.999502	-3.4037	-0.874641	-13.1446	-9.73487
HS578T breast cancer cell line	4.04742	0.384814	0.931963	-2.17666	-1.11366
HeLa cervical adenocarcinoma	4.13092	-3.833	-1.21103	-10.9312	-8.54014
HeLa cervical adenocarcinoma transfected	4.44245	-0.750171	-1.29624	-6.65488	-7.21243
Hep-2 larynx sqamous cell carcinoma	3.08141	-2.29285	-0.838918	-9.25838	-7.36851
I-6 embryonic stem cell	-4.27569	-12.1534	-17.7304	-47.6806	-51.5235
IB3-1 adenovirus transformed bronchial epithelia	0.302781	-4.77794	-3.66912	-18.2321	-17.3576
IGROV1 ovarian cancer	0.0683343	-2.59571	-0.0393894	-16.2563	-13.9781
JEG3 placental choriocarcinoma	1.31268	-0.399035	1.43351	-7.14792	-7.5784
Jurkat T lymphocyte	0.500705	-7.98803	-8.95102	-26.1356	-22.4423
KELLY neuroblastoma	2.32212	0.169133	-0.18747	-3.17444	-4.22477
KM12 colon cancer	-2.52949	-7.9514	-2.8174	-18.7978	-19.8009
KM4 multiple myeloma	0.258357	-9.5005	-7.12217	-23.7339	-21.2716
KS Y-1 Kaposis sarcoma AIDS associated	1.69251	-3.61148	-2.47468	-17.7864	-12.9731
KS-IMM Kaposis sarcoma non AIDS associated	0.461459	-5.33879	-2.70297	-9.45377	-9.78336
Kaposi sarcoma	1.13908	-0.410614	1.40102	-0.467141	0.0611995
LC-1F lung squamous cell	-0.0432862	-6.18333	-5.36133	-22.4328	-21.5321
LC1/SQ lung squamous cell	1.07485	-4.67575	-1.67092	-13.8711	-11.5666
LC2/AD non-small cell lung adenocarcinoma	-0.36893	-9.09122	-2.54224	-19.1889	-18.0114
LK-2 lung squamous cell	-0.539573	-13.8118	-7.95513	-29.7771	-25.5678
LNCaP prostate cancer	-0.352643	-4.41437	-1.6627	-4.00781	-5.67079
LOXIMVI malignant amelanotic melanoma	1.60058	-5.00455	-1.82074	-16.194	-11.9372
LU134 lung small cell cancer	1.91304	-3.90673	-3.76063	-17.0375	-13.4391
LU139 lung small cell cancer	0.178156	-7.12264	-5.68656	-26.9803	-20.3611
LU165 lung small cell cancer	4.2485	-1.46458	-2.60968	-17.8184	-16.9675
Lu130 lung small cell cancer	-0.337036	-2.74212	-4.58493	-12.521	-11.6476
Lu65 lung non-small cell adenocarcinoma	-0.113155	-10.4574	-7.94997	-24.8152	-23.7461
M14 malignant melanoma	0.655302	-1.11973	-0.583106	-6.22501	-6.79381
M70e hematopoietic	0.62549	-2.72724	-1.72686	-14.2871	-15.56
MALME-3M malignant melanoma	-0.000286655	-3.07336	-0.490503	-5.97023	-4.94489
MCF10A breast epithelial fibrocystic disease	0.362536	-8.29093	-2.16198	-20.2905	-13.7271
MCF10A-myc breast epithelial fibrocystic disease	-0.0634463	-2.1005	-0.0851507	-1.75313	-2.66572
MCF12A breast epithelial+M824	-0.440156	-15.6323	-5.87714	-29.1053	-22.6916
MCF7 breast epithelial adenocarcinoma	1.61092	-5.51981	-1.89682	-22.2908	-17.3548
MDA-MB-134VI breast cancer	-1.01951	-5.31209	-2.64334	-10.7047	-9.47786
MDA-MB-175VII breast cancer	-2.63829	-3.2532	-1.03501	-8.70106	-7.504
MDA-MB-231 breast cancer	2.04224	-4.43551	-0.924012	-11.8311	-8.37693
MDA-MB-361 breast cancer	-0.204464	-3.44621	-0.843023	-9.13702	-8.09275
MDA-MB-415 breast cancer	-1.41635	-6.64804	-0.463113	-13.1148	-8.85455
MDA-MB-435 melanoma	0.657346	-5.96537	-2.49297	-14.5484	-11.2901
MDA-MB-436 breast cancer	0.115536	-7.96032	-4.73189	-12.5234	-11.947
MDA-MB-453 breast cancer	0.200585	-4.37845	-0.779015	-11.3994	-9.27765
MDA468 breast cancer	-0.367518	-7.25354	-2.63324	-16.6531	-13.1287
MOLT4 T cell acute lymphoblastic leukemia	1.13279	-4.25835	-7.13636	-22.7511	-19.9948
MRC5 fetal fibroblast	1.34681	3.99925	8.03322	5.95083	5.01858
MS-1 lung small cell lung cancer	0.0994519	-10.9378	-9.6808	-25.9296	-20.3733
NC-NC lymphoblastoid B cell	-0.248647	-7.63251	-8.49736	-19.5953	-16.4282
NCI-ADR-RES ovarian cancer	0.344013	-4.21092	-2.78236	-15.0111	-16.2807
NCI-H226 lung squamous cell carcinoma	1.10364	-0.455098	0.33063	-5.56145	-4.38189
NCI-H322M lung small cell bronchioalveolar carcinoma	-0.0259891	-5.08166	-0.566987	-16.9121	-13.6452
NCI-H460 lung large cell carcinoma	0.77198	-2.48781	-1.3781	-10.7973	-9.87126
NCI-H522 lung adenocarcinoma	1.22712	-3.71965	-3.87947	-18.06	-18.0929
NCI-H929 myeloma	0.637156	-3.20782	-4.15235	-10.7803	-12.7108
NCU-MM1 multiple myeloma	0.578704	-1.81283	-3.00283	-12.2054	-12.2962
OVCAR-3 ovarian cancer	-0.374162	-7.56515	-4.37258	-22.6057	-20.0294
OVCAR-4 ovarian cancer	-0.941548	-7.78717	-3.77849	-20.4365	-18.3155
OVCAR-5 ovarian cancer	0.451813	-0.801936	0.212374	-9.65281	-10.2446
OVCAR-8 ovarian cancer	-0.11276	-6.93077	-4.51287	-21.6223	-18.1
PC-1 lung squamous cell cancer	-0.313206	-3.29771	-2.89486	-8.22206	-12.7442
PC9 lung non-small cell adenocarcinoma	-0.36124	-11.2009	-7.49444	-27.011	-26.6756
QG-56 lung squamous cell cancer	-0.783724	-10.5196	-4.05271	-19.8857	-18.6505
RERF-LC-AI lung sqamous cell cancer	-0.0565913	-7.09298	-3.06101	-14.4921	-15.0189
RERF-LC-KJ lung non-small cell adenocarcinoma	0.337984	-2.9864	-0.56289	-6.18044	-8.19866
RERF-LC-MS lung non-small cell adenocarcinoma	1.75118	-0.0991423	0.196008	-0.294081	-2.81576
RJ2.2.5 Burkitts lymphoma	-1.17346	-9.83566	-9.88647	-27.1579	-23.2382
RKO colon carcinoma	0.538819	-8.98548	-7.13237	-26.3737	-26.2012
RXF-393 renal cell carcinoma	-0.162355	-3.11226	-0.269255	-7.87513	-6.82282
SBC-5 lung small cell cancer	0.468804	-0.0391123	-0.692245	-0.550675	-4.33753
SBC3 lung small cell cancer	2.69867	-3.75395	-3.15257	-19.1483	-15.6881
SF-268 glioblastoma	2.76683	-3.8195	-0.462521	-9.78182	-5.37588
SF-539 glioma	2.37318	-1.75788	-0.0188954	-5.22072	-2.8004
SK-N-AS neuroblastoma	3.35845	0.861532	1.68	-1.44645	-0.811783
SK-N-MC neuroblastoma	5.34031	-2.81027	-0.678358	-12.46	-6.90979
SK-N-SH neuroblastoma cell	4.25393	0.0301201	0.161246	-5.13503	-3.60429
SKBR3 breast adenocarcinoma	-0.125796	-4.20923	-0.373506	-8.89529	-6.21425
SKMC fetal skeletal muscle myoblast	1.5876	0.221752	1.33167	-1.32545	-0.932123
SKMM1 multiple myeloma	3.2864	-5.78285	-6.02577	-17.3549	-18.3854
SN12C renal cell carcinoma	0.892992	-3.58189	-3.29979	-17.4475	-15.4515
SNB-19 glioblastoma	0.330945	-2.64654	-0.775347	-6.014	-4.66683
SNB-75 astrocytoma	2.31094	0.350185	1.14241	-0.102401	-0.0265288
SQ-5 lung sqamous cell cancer	3.77211	0.00612411	-0.151428	-4.39052	-5.90044
SR lymphoma	0.541333	-6.76791	-4.96473	-17.8952	-15.554
SUM1315MO2 breast cancer	3.16714	-0.0969026	0.101857	-2.29285	-1.26863
SUM149PT breast cancer	-1.50878	-12.0102	-8.64119	-27.4662	-24.2065
SUM159PT breast cancer	3.05214	-1.66481	-1.17399	-9.52159	-6.82022
SUM185PE breast cancer	0.303289	-0.370236	0.0818368	-3.13833	-4.78694
SUM190PT breast cancer	-1.33545	-8.45618	-5.24149	-17.1286	-14.7417
SUM225CWN breast cancer	-0.530807	-5.93267	-0.972515	-10.2163	-7.57199
SUM44PE breast cancer	-0.763223	-0.621622	0.00290711	-1.54307	-1.87151
SUM52PE breast cancer	-0.514312	-4.3348	-0.518879	-5.99817	-4.11922
SW480 colon cancer primary tumor derived	-0.00702907	-12.94	-7.04837	-30.4025	-24.5333
Skgt4 esophageal cancer	-0.210458	-2.67214	-0.0706845	-7.13017	-6.86406
Su-dhl1 anaplastic large cell lymphoma	0.190039	-4.51183	-3.89179	-9.37597	-8.98796
T cell	-0.0225628	-1.94546	-4.55603	-2.39008	-3.1389
T cell diseased	-0.132702	-3.38103	-5.32122	-4.48806	-5.63539
T47D breast ductal carcinoma	1.04138	-5.13915	-2.77172	-13.1069	-14.7275
TERV	0.290463	-0.119764	0.462758	-2.69921	-3.03527
TK-10	-0.516902	-1.82405	-1.34946	-13.093	-11.4616
U251 glioblastoma	0.3792	-3.14443	-0.342423	-5.95163	-6.51444
U937 lymphoma	0.0753413	-10.3867	-7.37438	-22.9277	-17.8581
UACC-257 melanoma	1.54815	-1.63421	-1.27269	-8.62457	-8.82136
UACC-62 melanoma	0.483869	-1.00164	-0.33304	-5.04154	-3.52587
UACC812 breast cancer	-0.641874	-4.53356	-0.119524	-6.84844	-7.74498
UO-31 renal cell carcinoma	-0.674492	-5.10439	-0.503023	-12.5833	-11.0648
WI38 fetal fibroblast	3.03985	0.358546	4.01966	0.727783	1.27232
ZR751 breast cancer	-0.955201	-4.15739	-0.910095	-6.56109	-6.12906
ZR7530 breast cancer	-2.33359	-3.08198	-0.375801	-5.22827	-5.85309
ZR75B breast cancer	0.0769023	-7.31451	-2.6716	-22.5905	-19.4717
a498 renal cell carcinoma	-0.872322	-4.75201	-0.834822	-8.33268	-6.01967
acute lymphoblastic leukemia	1.47448	0.0460882	-1.43194	-5.25967	-11.0576
acute megakaryoblastic leukaemia	0.574186	-2.38881	-1.86571	-7.09386	-8.07572
acute monoblastic and monocytic leukemia	-0.274855	-0.892992	-1.09881	-1.44881	-2.8943
acute myeloid leukemia	1.55608	-1.37484	-0.77696	-6.44861	-6.25064
acute myelomonocytic leukemia	-0.561997	-2.09034	-1.95366	-5.75067	-6.6258
acute promyelocytic leukemia	0.150001	-3.08256	-2.54694	-12.5216	-10.9212
acute quadriplegic myopathy	-0.0906918	0.673252	10.9417	24.0905	33.8462
adipose tissue normal	-0.0753413	3.12528	7.34688	14.8496	13.0112
adipose tissue polycystic ovarian syndrome	-0.218246	2.14163	7.08632	14.4513	13.8692
adipose-derived adult stem cells	0.286361	3.19726	4.27193	10.8705	10.5505
adipose-derived adult stem cells cultured	1.55038	-0.0292367	2.5485	0.724081	1.74686
airway epithelial cell	0.364374	-0.43807	0.564169	-0.27387	-0.01956
airway epithelial cell cystic fibrosis	0.951498	-6.47685	-5.84308	-25.7107	-21.8644
alveolar rhabdomyosarcoma	1.70868	0.508533	4.36536	1.028	1.72129
amygdala	-13.4976	-0.432295	-0.11371	6.44061	5.70907
bladder	-2.92615	0.338934	1.06754	3.20811	0.891584
bladder cancer	-0.570711	-0.741525	0.363724	-1.74881	-2.99971
bladder mucosa	-1.7672	0.92116	1.50758	4.22613	2.00786
blood	-0.796437	0.924173	0.299331	4.42649	1.09606
blood transplant rejection	-0.485073	1.68191	0.974791	6.88932	2.29878
bone	-0.152521	-0.17337	1.56995	0.448187	0.0349731
bone hyperparathyroidis	-0.68085	0.0662862	2.58885	2.5936	1.74147
brain	-11.8541	-2.00833	-0.567115	5.01341	6.62794
brain bipolar disorder	-11.6682	-2.28321	-0.943308	3.82336	5.5369
brain tumor	-1.75918	-3.21281	-0.657891	0.0041911	0.341787
breast cancer	-0.236029	-0.219997	1.77306	-0.135486	-0.148159
bronchial epithelia	-6.34756	-0.00162688	0.147323	2.73102	0.338511
bronchoalveolar lavage cell	0.118964	-1.97424	-1.07485	-2.25026	-2.62873
bronchoalveolar lavage cell transplant rejection	-0.423916	-3.86396	-1.60636	-2.79247	-2.84826
caco2 colon adenocarcinoma	1.3022	-0.827565	3.31142	-8.37021	-4.56237
caki-1 renal cell carcinoma	-0.173283	-3.19872	-0.266518	-10.4439	-9.5123
caudate nucleus	-10.1486	-1.12373	-0.410387	6.55218	6.34171
caudate nucleus Huntingtons	-7.77279	0.0353855	0.0145983	10.2617	7.41142
ccrf-cem T-ALL	1.64947	-5.39046	-6.91154	-26.4805	-23.4077
cerebellum	-6.9037	-0.560593	0.103491	5.82032	5.04524
cerebellum Huntingtons	-6.40826	-0.234243	0.0882562	6.41624	5.10363
chondroblastoma	0.232272	-0.699936	0.766573	0.332936	1.64319
chondromyxoid fibroma	0.797031	2.2879	5.17364	7.55967	8.96548
chondrosarcoma	1.95526	2.91859	5.10662	3.86881	3.21692
chordoma	0.459806	1.57507	4.21395	4.11289	2.77145
chronic myeloid leukemia	-0.190661	0.523092	0.0645367	0.0801872	-1.08937
cirrhosis	-0.382278	1.3328	13.4963	14.7418	18.4569
colo205 colorectal adenocarcinoma	-2.07785	-11.7558	-3.78328	-21.6121	-20.4448
colon mucosa bowel disease	-2.00417	-1.92027	0.817478	-0.361132	-0.749158
colorectal cancer	-4.51218	-2.62583	0.421402	-5.13578	-8.90123
conjunctiva	-3.58842	-0.784461	0.32136	0.775788	0.386691
connective tissue fibroblast	1.22984	0.0317551	1.09744	-0.266811	0.141171
coronary artery smooth muscle cell	0.769786	-1.09109	0.792731	-0.951981	-0.734209
dedifferentiated chondrosarcoma	2.64122	-0.774176	0.0957473	-0.77887	-1.00345
dendritic cell	-0.0884082	-1.70357	-1.81678	-3.48593	-4.89657
ea.hy926 cell imortalized endothelial	0.0228976	-4.13996	-0.720243	-10.8732	-8.86993
embryonal rhabdomyosarcoma	3.9406	2.08303	3.85039	0.65258	0.750603
embryonic lung fibroblast	2.28617	-0.863224	1.53638	-1.15912	-0.0243736
embryonic skin fibroblast	2.84136	-0.830283	0.347839	-3.5701	-2.36563
embryonic stem cell	-4.6391	-14.2561	-15.4931	-47.7521	-50.8297
endothelial cell	1.22767	-1.5144	0.395238	-5.09172	-2.30572
epidermis	-2.494	0.254209	2.17906	4.05239	2.0769
epidermis dermatitis	-2.00301	-0.0346298	1.62233	1.6889	0.614445
erythrocyte	0.909624	-7.2303	-3.39461	-19.013	-18.9264
esophageal adenocarcinoma	-3.00653	-1.56791	0.73693	-1.28639	-1.59851
esophagus Barretts	-3.1485	-2.23168	0.6767	-0.56021	-0.52744
esophagus epithelium	-2.53001	-3.28284	-0.0163784	-0.276038	-0.173023
ewings sarcoma	1.89885	-0.208273	0.701618	-0.789922	-0.733494
fetal lung	-2.26769	6.63735	14.5036	22.1231	13.8798
fetal lung fibroblast	2.53391	-1.55099	0.542339	-1.75118	-0.679326
fibroblast Cockayne syndrome	4.34955	-0.356933	0.943148	-1.72558	-0.8894
fibromatosis	1.79442	4.54901	6.0869	10.078	9.71197
frontal cortex	-10.8561	-2.82208	-1.36413	3.26	5.3136
frontal cortex Huntingtons	-11.1909	-2.83364	-1.29196	3.58469	5.35941
ganglioneuroblastoma	-2.20905	-0.706818	-0.253247	0.532306	0.691408
ganglioneuroma	-1.36757	-0.25797	0.388018	1.71552	3.17677
germ cell tumor	-0.39079	-2.40348	-0.838766	-10.2061	-14.1069
gingiva cell periodontitis	0.142745	0.470826	2.61259	2.55086	3.53883
glioblastoma	-0.740088	-2.29854	-0.575087	-1.0904	-0.667473
glioblastoma cell line	-0.161928	-0.297006	0.488569	1.12008	1.37101
granulocyte	0.147824	-8.65199	-7.72093	-27.995	-25.7175
hI60 promyelocytic leukemia	1.15665	-5.4702	-5.08798	-22.1263	-21.1342
head and neck squamous cell carcinoma	-0.168702	-1.95412	0.212923	-1.26587	-0.744976
heart	-0.821838	2.90853	13.1269	43.5472	53.5028
heart disease	-1.13821	1.53254	9.93693	37.9767	48.1953
hematopoietic stem cell	-0.458981	-1.11817	-1.03083	-3.46298	-4.31184
hepatocellular carcinoma	0.589216	0.0380742	10.7265	4.41853	8.27557
hippocampus CA1	-10.8843	-2.50667	-0.953749	3.268	3.2458
hippocampus CA1 Alzheimers	-9.31886	-1.55669	-0.732493	3.93082	4.12824
ht-29 colorectal adenocarcinoma	-0.589476	-9.14106	-2.53547	-25.163	-22.8865
human bronchial epithelial cell line	-0.43807	-10.7342	-6.1541	-24.2182	-21.9038
hypopharynx	-1.33772	-3.8824	-0.32687	-2.55556	-2.61047
hypothalamus	-10.418	-2.15096	-0.375364	5.52991	6.58574
k562 myelogenous leukaemia	4.46888	-1.79989	-2.57388	-11.1417	-15.6442
keratinocyte	-0.72138	-3.02673	-0.548396	-8.1065	-7.41594
kidney	-1.32037	0.524085	8.64021	11.9112	7.74498
kidney carcinoma	-1.40664	0.204193	4.87396	7.17369	4.20719
kidney epithelium	-3.95923	0.283968	8.10648	14.3278	10.4601
leiomyosarcoma	2.44138	0.243501	2.58544	0.238292	0.65285
leukocyte	-0.0556602	-0.14975	-0.0953628	1.80164	0.310742
leukocyte multiple organ failure	-0.0590345	0.654485	0.449588	3.10071	0.397581
ligament cell periodontitis	0.498512	-0.28049	1.33186	0.324787	1.45057
lipoma	-0.015191	5.29687	8.03086	20.4922	20.2662
liposarcoma	0.205551	6.30463	7.97297	17.3836	13.4877
liver	-1.00313	3.39251	13.1962	20.6006	21.4087
lung	-2.79247	-0.266713	0.918624	2.14354	2.18437
lung cancer	-2.29013	-0.835733	0.630171	-0.336088	-0.492803
lung emphysema	-5.05935	3.73582	6.10939	14.1423	9.04903
lymph node	0.0649007	1.98159	1.75485	4.574	2.80944
lymphocyte	-1.1033	-15.5892	-17.5699	-35.2731	-30.45
lymphocyte asthma	-0.615242	-1.51782	-2.78672	-0.775935	-1.33696
macrophage	0.245213	-8.58597	-5.94516	-18.1051	-16.0704
malignant peripheral nerve sheath tumor	3.29324	3.84685	5.24262	2.02618	2.8207
mcf-7aro breast epithelial adenocarcinoma	1.17648	-5.16276	-1.56811	-16.7376	-13.9473
mesangial cell	1.2968	-0.368278	2.75785	2.41033	4.21429
mesenchymal stem cell	3.55027	0.0720848	2.76002	0.581033	1.60988
microvascular endothelial	1.86661	-2.51781	-0.197441	-10.3233	-7.49171
monocyte	0.820183	-2.17401	-0.491108	-0.222863	-0.971865
monocyte familial hypercholesterolemia	-0.338617	-2.00324	-0.649183	-0.399594	-0.525574
monocyte multiple organ failure	0.750604	-0.654076	0.0711999	0.996378	0.167927
mononuclear cell	-0.203199	-2.33908	-2.74482	-1.66734	-1.9029
mononuclear cell infection	-0.143658	-1.75723	-2.30696	-0.989486	-1.85303
monophasic synovial sarcoma	5.08613	3.49605	6.34171	2.28025	3.0447
multiple myeloma	-0.221845	-0.390014	-1.0094	-0.00348444	0.0845468
multipotent adult progenitor cell	3.90543	-2.29829	-0.257197	-6.35759	-3.20223
myelogenous leukemia	0.217141	-5.79719	-4.52618	-15.9562	-16.3887
myometrium	-0.438417	1.06805	4.53284	8.00403	8.09701
myxoid liposarcoma	1.88561	0.994899	4.3688	2.55425	3.44376
neuroblastoma	-0.720244	-0.506449	0.18192	-0.0145984	0.0280162
neurofibroma	-0.0670899	2.28642	3.64933	5.86112	7.14612
oral squamous cell carcinoma	-0.704427	-1.05839	0.745121	-0.609022	-0.969105
oropharynx	-2.52274	-1.72686	0.254979	-0.124504	0.109366
osteosarcoma	3.30516	2.17497	4.69216	4.36778	4.21767
ovarian tumor	-0.715285	-2.45595	0.0624304	-4.29	-6.07383
ovary	0.162868	0.693502	2.23925	2.70997	4.0134
pc-10 lung sqamous cell cancer	0.180342	-6.88018	-3.56296	-17.0487	-15.1101
pc3 prostate cancer	0.916252	-4.51253	-0.765115	-10.5587	-8.12876
pc6 lung small cell cancer	2.19718	-3.56731	-2.12493	-14.9838	-13.1585
pc7 lung non-small cell adenocarcinoma	-0.601907	-16.2773	-7.72694	-28.2532	-20.5188
placenta basal plate	0.0635189	3.10995	9.6098	4.40296	2.64068
plasma cell	-1.12965	0.26564	-0.399817	2.40526	0.338195
plasma-cell leukemia	0.338512	-4.81334	-5.05748	-13.6384	-11.2127
preadipocytes	2.28543	0.0958244	3.11196	4.17351	6.99426
precursor T lymphoblastic leukemia	0.462995	-2.16031	-4.39224	-14.3506	-15.0033
prefrontal cortex	-12.408	0.052592	0.147323	10.319	6.93599
primary fibroblast	5.10887	0.0325064	2.27433	-0.404528	0.173804
primary intervertebral disc	2.40551	0.492925	3.01334	6.04531	6.59468
progeria syndrome fibroblast	2.07291	-0.75205	2.01666	-0.575089	0.351573
prostate cancer	-2.4378	1.24935	3.35153	10.1987	6.82152
prostate gland	-3.12383	1.94386	3.86104	15.0645	10.2499
pterygium	-2.21634	-0.454159	0.508654	0.588044	0.115138
regenerating cell periodontitis	0.618694	0.439228	2.79848	1.5878	2.76818
renal cell carcinoma	-1.12043	-0.353072	3.41459	3.14559	1.7542
rpmi-8226 myeloma	-0.103725	-5.75305	-4.71254	-18.6041	-16.9917
sarcoma	2.52637	0.907104	3.75617	1.53274	1.15894
schwannoma	-0.674492	0.720245	0.864915	3.67732	2.90015
sk-mel-28 melanoma	0.123215	-6.62326	-1.65451	-12.2628	-9.18746
skeletal muscle	-1.88718	2.93399	9.67872	33.2793	37.7524
skeletal muscle diseased	-1.86572	0.382829	6.60703	21.711	30.3101
skeletal muscle muscular dystrophy	-1.39504	2.37268	11.0798	33.2637	38.6628
skin	-2.09057	1.84527	3.73645	8.07432	2.72723
skin basal cell UV treated	1.83398	1.45471	3.20135	2.58334	1.55282
skmel5 melanoma	0.580127	-2.10879	-1.44743	-5.76933	-6.2064
small intestine	-3.73868	1.42648	6.34004	12.005	4.64655
smooth muscle	3.03442	0.636887	4.55885	2.96888	4.78514
spindle cell tumor	0.663497	-0.170687	0.119124	-3.13949	-3.25023
squamous cell carcinoma of the oral cavity	-0.1706	-0.923856	0.0323697	-1.90921	-3.08715
ssMCF7 breast cancer	1.03217	-3.12557	-0.639849	-14.4136	-12.2516
te85 osteosarcoma	3.51171	-3.60025	-2.51029	-15.6582	-12.1615
testis	0.512095	0.203199	0.104583	0.282277	-0.158778
theca	-0.594305	0.789922	3.80794	8.59574	7.06998
theca polycystic ovarian syndrome	-0.116093	-0.0113855	2.58412	3.18584	3.52032
thymocyte	1.20833	-5.15976	-6.81589	-17.7042	-17.2506
thyrocyte	-0.0161143	-0.794214	2.34808	0.604933	1.72515
thyroid adenocarcinoma	-0.776374	-1.14346	2.13948	4.84306	6.25437
thyroid gland	-3.90088	2.99716	7.33293	20.9764	15.9951
tonsil	-1.78808	-1.43978	-0.358115	-3.39885	-3.68992
trabecular meshwork cell	0.18641	0.64255	5.4756	9.1048	11.9436
ts anaplastic large cell lymphoma	0.60388	-4.97947	-4.75236	-10.3636	-11.5513
u-20s osteosarcoma	1.66018	-1.70016	-0.7711	-7.27906	-5.7447
umbilical vein endothelial cell	1.68827	-0.31929	1.94363	-1.20959	-0.619757
universal reference	0.325932	-4.74555	-0.71034	-8.58304	-12.4257
unknown gliobastoma	-0.0506747	-0.268179	0.729208	1.32583	1.54226
unknown lung adenocarcinoma	-0.966999	-6.7274	-3.42977	-15.3757	-18.5902
unknown lung cancer	-2.07997	-5.71501	-2.35785	-12.182	-13.1494
unknown lung cell carcinoma	-1.65283	0.22166	-1.40296	-1.21807	-6.57468
unknown lung large cell carcinoma	1.60265	-6.44524	-3.79192	-12.8101	-14.3652
unknown lung mesothelioma	1.85303	-0.831644	1.77479	-1.10347	-0.239047
unknown lung neuroendocrine	-1.03485	-4.74806	-5.06789	-15.0079	-16.9737
unknown lung non small cell cancer	-1.60451	-8.04928	-3.60367	-16.2339	-14.8353
unknown lung small cell cancer	-1.11592	-7.09563	-7.27456	-22.3921	-20.9934
unknown lung squamous cell carcinoma	0.767742	-0.890026	-2.46005	-10.2013	-14.3246
unknown small cell lung cancer	-0.82983	-0.828168	-1.07417	-4.36261	-4.67431
uterine tumor	-0.174498	1.38906	4.4064	9.5422	10.0155

## Sheet: Trophoblast diff GSE10469
Hypoxic (4% O2)							Normoxic (20% O2)
PhysioSpace 1	0h/3h	0h/12h	0h/24h	0h/72h	0h/120h		PhysioSpace 1	0h/3h	0h/12h	0h/24h	0h/72h	0h/120h
Accumbens	-2.58439	5.25569	5.69052	-3.22657	-11.7661		Accumbens	-14.1852	-0.97979	-7.85507	-12.9234	-21.0249
Adipose Tissue	0.382878	3.20493	1.78165	24.0093	33.2526		Adipose Tissue	-0.657918	-2.61787	0.759678	20.0079	30.7134
Adrenal Gland Cortex	-0.795747	3.46287	2.34648	6.20165	6.97357		Adrenal Gland Cortex	-0.172107	-0.171675	0.753961	4.16734	4.52234
Amygdala	-0.957072	9.448	6.95803	-4.1191	-13.9155		Amygdala	-9.33785	-0.354798	-3.17025	-12.8645	-17.1772
Aorta	0.384268	-0.904597	-0.374773	11.3479	19.6224		Aorta	1.9056	1.29505	2.90604	11.9136	28.4936
B Cells	-0.408602	-2.64708	-3.00219	-8.59976	-13.5925		B Cells	-1.29373	-1.08462	-3.31486	-10.0066	-18.1923
Bone Marrow	-0.63309	-0.07712	-0.724988	-2.79745	-4.19387		Bone Marrow	-4.05146	-1.12314	-2.65233	-3.86627	-7.72225
Breast	1.02505	-2.44181	-2.4533	6.35484	11.4617		Breast	18.1248	1.26818	6.85373	11.6032	9.63489
Bronchus	-0.365477	4.46946	4.74098	26.3717	29.5301		Bronchus	-0.118403	-1.30653	4.7508	13.8508	22.051
Caudate	-2.21804	1.72403	2.75439	-3.17769	-10.6174		Caudate	-8.8483	-0.480634	-5.71419	-10.2718	-16.7639
CD4	1.0852	-16.7231	-19.6042	-19.9299	-23.3145		CD4	4.72598	0.323178	-0.386387	-9.00191	-18.838
Cerebellum	-2.6573	0.890521	2.39593	-4.27345	-13.1153		Cerebellum	-10.1182	-0.256938	-6.84163	-15.6954	-22.0215
Cerebral Cortex	-1.28144	7.42152	5.8792	-3.10366	-12.2663		Cerebral Cortex	-7.87137	1.02842	-2.59982	-9.33383	-14.4961
Cervix	0.196775	-1.53254	0.0194822	11.9701	32.5305		Cervix	2.26494	2.56984	1.88759	15.9451	39.487
Colon	-0.195787	5.24196	1.90176	4.6541	7.69653		Colon	-3.00092	-6.7032	0.772862	2.73125	4.5441
Coronary Artery	-4.71356	11.5616	5.60375	9.03006	16.2043		Coronary Artery	-7.29833	-5.73896	-0.173724	7.02297	10.7063
Corpus Callosum	-0.312727	2.96479	6.23672	-0.151438	-1.7202		Corpus Callosum	-1.74266	2.12203	-0.498419	-2.44785	-5.02447
Deltoid Muscle	0.80442	-3.12418	-6.63161	-3.50183	-4.76148		Deltoid Muscle	-3.78651	-3.78794	-6.67456	-2.66909	-5.0379
Dorsal Root Ganglia	0.933637	3.42031	3.8164	3.62234	4.15023		Dorsal Root Ganglia	0.719126	1.93359	1.06279	4.06139	9.47605
Endometrium	1.10571	-15.0136	-10.3294	-0.0186615	4.04016		Endometrium	16.5792	2.54894	4.48842	4.8489	7.89346
Endometrium/Ovary	0.189329	-8.2151	-3.65238	4.58946	15.0198		Endometrium/Ovary	7.16639	1.79841	2.65975	9.85669	20.7346
ESC	0.215114	-15.6968	-11.9386	-52.2133	-70.5337		ESC	17.2663	1.32052	0.507472	-37.8121	-67.8685
Esophagus	-1.64268	-0.858394	-0.999423	5.50941	9.94642		Esophagus	4.49035	-0.291878	5.33031	8.62879	7.59698
Fallopian Tube	0.85517	-3.08851	-0.883358	4.15376	9.56615		Fallopian Tube	5.53125	0.29521	5.33152	5.14246	7.90476
Fetal Brain	0.190168	3.13713	0.192809	-8.4933	-18.155		Fetal Brain	1.29647	0.0475512	0.0300509	-17.5456	-20.6299
Fetal Liver	1.21863	12.3466	3.12623	2.41424	-0.0921122		Fetal Liver	-2.46603	-10.0048	3.36401	0.49379	-0.869151
Frontal Cortex	9.59736	2.47305	1.70779	-5.02117	-12.5098		Frontal Cortex	-0.929367	-0.106821	-1.04903	-6.11845	-8.15304
Frontal Lobe	-0.578181	9.20308	6.59709	-3.68752	-14.4314		Frontal Lobe	-11.1337	-0.502199	-4.50422	-12.7583	-17.5004
Globus Pallidus	-1.46061	5.56503	8.09956	-0.157694	-3.64735		Globus Pallidus	-9.53769	-0.316813	-3.58147	-5.29178	-8.87411
Heart	-0.13512	5.72157	2.59774	6.69564	7.79895		Heart	-3.85846	-0.72155	0.0410394	5.11141	9.5055
HepG	-0.105032	-2.64079	-13.7498	-16.8832	-16.6718		HepG	0.272167	-4.84747	-0.480634	-8.07208	-18.2826
Hippocampus	-0.673199	6.37132	5.05086	-3.36457	-10.3971		Hippocampus	-8.96095	0.496182	-4.17626	-9.99296	-13.4506
HUVEC Cell Line	0.0825081	-2.31456	-8.16916	-11.6674	-9.54744		HUVEC Cell Line	1.20687	-3.00159	-0.806183	-2.02049	-5.01184
Hypothalamus	-0.527242	11.5939	10.3952	-0.793643	-7.25735		Hypothalamus	-5.20307	0.236736	-0.398891	-7.20898	-13.6032
Joint Tissue Synovium	3.06223	-4.51351	-5.11347	1.71526	9.76574		Joint Tissue Synovium	7.13931	1.61427	0.921312	10.1853	21.3385
Kidney	-0.710725	7.89911	5.24465	22.9617	16.9748		Kidney	-0.951569	-1.01592	4.96369	7.19516	2.60738
Liver	-1.27259	1.24912	0.811208	4.71299	1.74935		Liver	-7.20711	-1.12589	-1.30387	1.37786	-0.623805
Lung	-0.313268	1.03426	2.73914	26.3216	33.0584		Lung	-0.0198493	0.521009	4.25442	19.1384	30.6952
Lymph Nodes	-4.16099	-0.0475327	0.328488	3.32688	5.53821		Lymph Nodes	-0.758037	0.424456	-0.0458139	2.12547	3.88072
Mammary Gland	-2.04851	1.657	0.759678	19.7816	27.3183		Mammary Gland	0.00400124	-0.641049	3.37557	14.7261	16.897
MDA Mb231	0.40322	-13.4115	-26.8047	-11.0643	-6.71438		MDA Mb231	22.8132	0.226059	2.37961	-0.301084	-1.53743
Medulla	0.394112	6.7345	9.527	-0.0647356	-2.23315		Medulla	-3.283	2.0732	-0.817588	-2.93965	-3.55563
Midbrain	-0.0111175	8.03039	7.48602	-2.14466	-8.06189		Midbrain	-7.78821	-0.14996	-4.44176	-7.91116	-12.5167
Monocytes	-0.546617	1.95146	0.972432	5.0416	4.78288		Monocytes	-4.08233	-0.181842	-0.439895	2.06845	2.59089
Myometrium	-0.284596	-2.87203	-2.64715	1.70404	11.8753		Myometrium	4.34495	1.22277	0.688813	4.02141	20.0158
Nipple	-0.999293	13.1975	5.50522	13.928	13.5984		Nipple	-0.679513	-1.34443	6.5054	8.86133	7.24865
Nodose Nucleus	-0.40381	6.13289	8.38335	-0.347022	-2.64191		Nodose Nucleus	-5.1746	1.09733	-0.747125	-3.47331	-6.33005
Occipital Lobe	-0.392884	3.52625	3.35864	-4.48265	-13.131		Occipital Lobe	-2.54476	3.20964	-2.43075	-8.51423	-13.5179
Oral Mucosa	-2.45095	0.022621	-1.14822	3.39691	4.84528		Oral Mucosa	-0.262308	-5.03625	1.69593	3.05289	1.22786
Ovary	-0.930036	-4.25148	-2.27082	1.48248	7.41129		Ovary	3.82746	0.38784	0.628546	2.08489	6.9044
Pancreas	0.938336	3.0151	2.83476	1.09566	-0.0481996		Pancreas	-13.5036	-16.1253	-2.83867	-0.798165	-1.91639
Paravertebral Muscle	1.28934	-4.5687	-6.39388	-2.31692	-3.36425		Paravertebral Muscle	-2.6447	-1.45838	-6.36352	-1.40959	-2.92904
Parietal Lobe	-0.0578167	5.29039	4.28195	-3.85931	-14.2883		Parietal Lobe	-5.12692	0.893599	-2.70184	-8.90623	-14.1583
PBMC	2.12885	-11.5481	-17.8456	-11.8426	-14.9146		PBMC	5.31639	-0.0228498	-0.214271	-2.98216	-7.39799
Penis	2.19319	-0.967442	-1.96966	7.38801	10.9884		Penis	8.03039	0.184244	4.78411	12.3961	13.958
Pericardium	2.4943	-1.38523	-0.450058	4.94043	10.3705		Pericardium	0.597675	-0.566175	2.50633	13.9293	24.5976
Peritneum	2.43671	-13.05	-9.21412	-2.62865	0.0849238		Peritneum	7.80945	-0.0983946	1.18526	0.377276	1.2661
Pharyngeal Mucosa	-0.183712	-0.187933	-0.500596	2.70022	2.32542		Pharyngeal Mucosa	-1.59986	-8.23203	0.509858	1.7972	1.03681
Pituitary Gland	-1.00666	4.7825	6.86401	0.123715	-1.37917		Pituitary Gland	-6.7753	-1.69861	-1.49112	-4.44788	-11.4209
Placenta	0.18575	0.163469	1.15063	36.9944	62.5309		Placenta	1.01989	0.841572	1.23144	42.404	71.9438
Pons	6.80711	3.5925	2.61675	-4.21854	-11.1886		Pons	-3.46672	-1.23603	-0.96561	-5.89303	-8.22112
Prefrontal Cortex	3.00748	2.26804	1.56666	-7.17738	-15.2781		Prefrontal Cortex	0.333633	1.681	-1.04611	-8.48335	-9.63625
Prostate	3.93281	-7.70017	-1.18714	7.56571	12.6685		Prostate	14.0474	4.28392	4.84766	11.5189	11.862
Prostate Gland	2.24664	-2.86315	0.121201	15.8863	21.7371		Prostate Gland	10.3442	5.80226	4.7065	13.4448	14.6639
Putamen	-2.76346	6.23857	5.97963	-2.52588	-10.6876		Putamen	-13.0338	-0.752896	-6.27047	-10.6566	-17.9547
Retrocervical Infiltrate	-0.274131	-0.942626	0.640552	10.1503	24.2119		Retrocervical Infiltrate	-0.128304	-0.131275	0.940648	5.73739	20.5917
Salivary Gland	-0.297677	10.497	9.11226	17.3237	9.01716		Salivary Gland	-6.53912	-5.20278	0.837739	3.53224	0.541979
Saphenous Vein	-0.557013	2.03147	-0.606275	5.08965	12.0436		Saphenous Vein	0.681259	0.161606	1.13671	6.61939	21.0749
Skeletal Muscle	-0.220143	3.02004	-0.272141	-0.3689	-2.02952		Skeletal Muscle	-5.13518	-5.52359	-2.20152	-2.06487	-3.26663
Skin	-0.515519	-1.75491	-2.01945	3.30992	4.35272		Skin	0.209925	-5.41508	0.869354	6.44719	3.03907
Small Intestine	3.45517	0.226573	-0.400656	2.67091	2.81517		Small Intestine	-0.704212	-6.08909	0.450673	3.04132	4.48301
Spinal Cord	3.68288	7.12836	10.5361	1.59217	0.141921		Spinal Cord	0.036763	3.43844	0.543733	0.0178597	-0.264762
Spleen	-1.9444	-0.937077	-0.280077	1.96094	2.62489		Spleen	0.10676	1.48295	-0.293569	0.56251	1.44726
Stomach	-5.27043	0.19951	0.842931	10.9175	15.7321		Stomach	-1.55568	0.183458	2.15743	7.88118	12.1393
Substantia Nigra	-0.0616833	5.02156	6.18507	-1.60268	-6.91059		Substantia Nigra	-7.12463	0.0682867	-2.87371	-6.42862	-11.3024
Subthalamic Nucleus	0.149189	4.90809	5.86613	-0.0213559	-1.82502		Subthalamic Nucleus	-5.7324	0.609258	-2.67365	-2.9832	-5.87804
Synovial Membrane	0.0496847	-8.34501	-3.90775	2.95384	12.9753		Synovial Membrane	3.34073	2.12979	0.934182	9.25367	21.7652
T Cells	-1.23464	-4.95297	-10.9429	-29.9354	-39.8175		T Cells	0.168974	-3.0468	-3.20301	-22.7577	-40.6241
Temporal Lobe	0.278022	7.32241	4.56861	-3.85303	-12.9953		Temporal Lobe	-4.98236	1.27643	-2.7262	-10.1405	-13.3834
Testes	-1.50388	-2.86358	-4.3299	-10.3292	-11.2826		Testes	0.569648	-2.11167	-0.867814	-6.15771	-12.9379
Thalamus	-1.08781	7.05167	7.34855	-2.12347	-10.203		Thalamus	-12.7181	-0.388364	-4.55066	-9.8735	-16.1798
Thymus Gland	0.209351	-18.0823	-11.0335	-7.80847	-6.29788		Thymus Gland	4.16416	0.88925	0.283889	-4.55926	-5.88965
Thyroid Gland	-0.736058	2.15208	3.54531	16.8237	21.5746		Thyroid Gland	0.598846	0.614753	3.04756	7.47802	6.34035
Tongue	-0.382183	0.150997	-0.433028	2.99824	2.94704		Tongue	-2.60849	-4.89571	0.324161	2.27024	2.60072
Tonsil	-2.63312	-0.813529	-0.960424	-0.110602	-0.0396706		Tonsil	-1.08287	-1.22305	-0.379265	-1.46747	-1.35096
Trachea	0.0238189	11.9832	8.44071	33.6087	31.3446		Trachea	-0.201212	-3.32271	9.32914	15.6063	20.456
Trigeminal Ganglia	0.383457	2.72386	4.97994	6.10317	6.97242		Trigeminal Ganglia	0.0413502	2.78487	1.31312	4.23828	9.34053
Urethra	1.43109	-2.57528	-1.2707	14.6521	24.287		Urethra	11.1334	5.50645	6.89787	19.0359	32.7221
Uterus	-0.522475	19.4807	7.41879	14.3297	14.6018		Uterus	0.632808	-4.03695	11.3419	6.20186	12.363
Vagina	0.40961	-1.26049	0.829144	20.2977	39.8473		Vagina	1.89933	1.37146	3.71951	22.6863	39.1774
Vena Cava	2.19014	7.10554	4.69035	6.16592	8.0773		Vena Cava	-12.279	-7.74595	-2.185	3.17431	10.7771
Ventral Tegmental Area	-0.109857	14.1865	12.2283	-1.09629	-6.43768		Ventral Tegmental Area	-10.3572	0.0937017	-1.58098	-7.04032	-11.6911
Vestibular Nuclei Superior	0.461394	5.12162	5.99368	-1.69398	-6.52999		Vestibular Nuclei Superior	-3.07279	1.00237	-1.30476	-5.89556	-9.92595
Vulva	0.132368	1.5452	0.920479	8.03014	11.3716		Vulva	-0.711986	-4.08713	0.865707	6.53066	2.78466

## Sheet: Breast cancer GSE2990
PhysioSpace 1	Grade 1 vs. 2	Grade 1 vs 3		p-values PhysioSpace 1	Grade 1 vs. 2	Grade 1 vs 3
Accumbens	-14.0181	-11.5497		Accumbens	0.022977	0.030969
Adipose Tissue	1.97749	-1.78086		Adipose Tissue	0.514486	0.555445
Adrenal Gland Cortex	-3.23549	-5.27157		Adrenal Gland Cortex	0.101898	0.033966
Amygdala	-8.0832	-7.72973		Amygdala	0.0569431	0.0609391
Aorta	-1.29559	-5.49336		Aorta	0.54046	0.135864
B Cells	24.9457	21.1139		B Cells	0.003996	0.001998
Bone Marrow	25.4833	51.1129		Bone Marrow	0.003996	0.000999001
Breast	11.6418	5.67276		Breast	0.0569431	0.211788
Bronchus	2.14744	-1.36815		Bronchus	0.428571	0.529471
Caudate	-17.5931	-7.93454		Caudate	0.001998	0.043956
CD4	24.9562	42.5989		CD4	0.004995	0.000999001
Cerebellum	-1.37386	-5.65058		Cerebellum	0.538462	0.141858
Cerebral Cortex	-9.89341	-10.1629		Cerebral Cortex	0.037962	0.038961
Cervix	1.38054	-10.6212		Cervix	0.515485	0.014985
Colon	11.4111	11.8915		Colon	0.045954	0.025974
Coronary Artery	-2.3433	-4.20329		Coronary Artery	0.494505	0.317682
Corpus Callosum	-2.47698	-10.7021		Corpus Callosum	0.222777	0.004995
Deltoid Muscle	-17.9499	-0.000211148		Deltoid Muscle	0.000999001	1
Dorsal Root Ganglia	-1.16381	-20.3129		Dorsal Root Ganglia	0.480519	0.000999001
Endometrium	2.9565	-0.0696817		Endometrium	0.381618	0.958042
Endometrium/Ovary	0.409751	-9.97321		Endometrium/Ovary	0.814186	0.0769231
ESC	1.92497	23.3935		ESC	0.512488	0.001998
Esophagus	16.1197	16.1706		Esophagus	0.000999001	0.000999001
Fallopian Tube	-3.65532	-13.0024		Fallopian Tube	0.177822	0.002997
Fetal Brain	8.44083	3.4512		Fetal Brain	0.0589411	0.211788
Fetal Liver	3.60346	35.9358		Fetal Liver	0.295704	0.000999001
Frontal Cortex	-3.07339	-1.57001		Frontal Cortex	0.186813	0.372627
Frontal Lobe	-9.03748	-7.53939		Frontal Lobe	0.0549451	0.0739261
Globus Pallidus	-18.5601	-9.44112		Globus Pallidus	0.000999001	0.025974
Heart	-5.28635	-5.83425		Heart	0.102897	0.0809191
HepG	13.0049	60.2497		HepG	0.01998	0.000999001
Hippocampus	-7.31571	-10.728		Hippocampus	0.0769231	0.035964
HUVEC Cell Line	15.1916	30.5955		HUVEC Cell Line	0.001998	0.000999001
Hypothalamus	-9.21696	-12.6597		Hypothalamus	0.041958	0.00999001
Joint Tissue Synovium	-3.44438	-11.6645		Joint Tissue Synovium	0.327672	0.048951
Kidney	-11.3569	-8.37083		Kidney	0.001998	0.012987
Liver	-1.85231	0.493779		Liver	0.333666	0.67033
Lung	1.57628	-1.1188		Lung	0.513487	0.569431
Lymph Nodes	9.83823	1.81951		Lymph Nodes	0.0869131	0.496503
Mammary Gland	-1.13844	-15.884		Mammary Gland	0.622378	0.014985
MDA Mb231	16.8624	62.8073		MDA Mb231	0.015984	0.000999001
Medulla	-10.4947	-20.0419		Medulla	0.012987	0.000999001
Midbrain	-6.42577	-6.87339		Midbrain	0.0919081	0.0679321
Monocytes	5.20576	11.8352		Monocytes	0.201798	0.040959
Myometrium	1.90345	-22.784		Myometrium	0.438561	0.000999001
Nipple	2.62125	0.2926		Nipple	0.348651	0.832168
Nodose Nucleus	-6.77925	-9.07199		Nodose Nucleus	0.045954	0.015984
Occipital Lobe	-7.11202	-12.6592		Occipital Lobe	0.0759241	0.013986
Oral Mucosa	8.05304	27.593		Oral Mucosa	0.0549451	0.000999001
Ovary	3.15873	-7.35226		Ovary	0.263736	0.0629371
Pancreas	-0.65798	1.70764		Pancreas	0.729271	0.470529
Paravertebral Muscle	-19.7244	-1.25486		Paravertebral Muscle	0.000999001	0.468531
Parietal Lobe	-7.22034	-7.84086		Parietal Lobe	0.0659341	0.0529471
PBMC	28.8471	42.7486		PBMC	0.000999001	0.000999001
Penis	8.16378	12.5183		Penis	0.0509491	0.00999001
Pericardium	0.34089	-1.72393		Pericardium	0.845155	0.473526
Peritneum	-0.568343	-2.80318		Peritneum	0.75025	0.311688
Pharyngeal Mucosa	15.5144	37.2198		Pharyngeal Mucosa	0.00599401	0.000999001
Pituitary Gland	-7.8764	-11.2753		Pituitary Gland	0.048951	0.028971
Placenta	5.39077	3.21012		Placenta	0.0679321	0.162837
Pons	-5.7491	-0.992077		Pons	0.0969031	0.559441
Prefrontal Cortex	-6.07462	-3.78133		Prefrontal Cortex	0.0979021	0.186813
Prostate	-1.61748	-2.98128		Prostate	0.506494	0.307692
Prostate Gland	-0.0919172	-2.82092		Prostate Gland	0.948052	0.313686
Putamen	-13.8349	-8.3453		Putamen	0.021978	0.0579421
Retrocervical Infiltrate	-0.0133404	-24.3628		Retrocervical Infiltrate	0.992008	0.000999001
Salivary Gland	-2.43961	-0.0219031		Salivary Gland	0.370629	0.98002
Saphenous Vein	-4.45311	-8.85406		Saphenous Vein	0.160839	0.031968
Skeletal Muscle	-3.92869	1.82225		Skeletal Muscle	0.0959041	0.338661
Skin	4.20888	19.5315		Skin	0.210789	0.004995
Small Intestine	1.2976	12.9478		Small Intestine	0.486513	0.00699301
Spinal Cord	-6.63753	-26.7071		Spinal Cord	0.030969	0.000999001
Spleen	19.8486	3.01654		Spleen	0.013986	0.336663
Stomach	11.828	0.876705		Stomach	0.028971	0.62038
Substantia Nigra	-22.718	-10.8353		Substantia Nigra	0.000999001	0.016983
Subthalamic Nucleus	-6.078	-13.8045		Subthalamic Nucleus	0.0689311	0.002997
Synovial Membrane	-0.537428	-6.6659		Synovial Membrane	0.769231	0.167832
T Cells	45.2745	60.6079		T Cells	0.000999001	0.000999001
Temporal Lobe	-6.79788	-9.96884		Temporal Lobe	0.0669331	0.034965
Testes	3.46916	16.5867		Testes	0.190809	0.001998
Thalamus	-16.6741	-7.2763		Thalamus	0.010989	0.0839161
Thymus Gland	32.3564	44.2041		Thymus Gland	0.001998	0.000999001
Thyroid Gland	-4.10876	-12.2405		Thyroid Gland	0.0989011	0.001998
Tongue	7.89227	24.209		Tongue	0.043956	0.000999001
Tonsil	42.4109	43.6607		Tonsil	0.000999001	0.000999001
Trachea	0.374122	-0.955559		Trachea	0.848152	0.642358
Trigeminal Ganglia	-1.00366	-14.8674		Trigeminal Ganglia	0.493506	0.000999001
Urethra	0.47949	-6.73208		Urethra	0.749251	0.113886
Uterus	1.81295	-3.6239		Uterus	0.505495	0.272727
Vagina	9.30739	-0.998339		Vagina	0.033966	0.557443
Vena Cava	-1.24167	-2.58452		Vena Cava	0.635365	0.403596
Ventral Tegmental Area	-11.7015	-11.6797		Ventral Tegmental Area	0.022977	0.017982
Vestibular Nuclei Superior	-9.04039	-15.2035		Vestibular Nuclei Superior	0.024975	0.002997
Vulva	13.2955	7.55605		Vulva	0.00999001	0.025974
PhysioSpace 2	Grade 1 vs. 2	Grade 1 vs 3
Adrenal Gland	0.0684533	-0.187218
Amygdala	-23.4665	-23.0915
Bladder	-0.495369	-38.6341
Bone Marrow	40.6987	72.9743
Brain	-17.1012	-4.24007
Breast	-0.0429379	-60.5699
Caudate Nucleus	-32.6578	-24.4014
Cerebellum	-16.1977	-5.59088
Colon	1.71442	3.21882
Corpus	-22.2215	-30.4064
Fetal Brain	6.27949	4.37097
Fetal Liver	11.0255	91.089
Fetal Lung	15.3215	1.57808
Heart	-3.09174	-0.337272
hippocampus	-33.969	-28.3574
Kidney	-1.54517	0.634838
Liver	0.0273251	6.02883
Lung	-0.0215921	-3.1439
Ovary	0.219256	-2.60376
Pancreas	12.8884	3.33413
Pituitary Gland	-29.7414	-24.2963
Placenta	4.95536	17.2196
Prostate	-0.079064	-0.0522806
Salivary Gland	-2.21947	1.8536
Skeletal Muscle	0.26909	5.5326
Skin	8.12334	0.985543
Small Intestine	1.87836	7.8905
Spinal Cord	-26.987	-41.3484
Spleen	20.0957	10.0262
Stomach	-1.07503	-0.266043
Testis	4.51709	24.8667
Thalamus	-12.1966	-6.47148
Thymus	54.6517	38.5235
Thyroid	11.8982	3.05992
Trachea	-0.0535818	-8.52004
Uterus	27.0547	34.6735
PhysioSpace 3	Grade 1 vs. 2	Grade 1 vs 3
293t-tva	8.10411	30.1789
600MPE breast cancer	8.95451	11.2794
A549 lung adenocarcinoma	8.68728	31.0203
A673 Ewing tumor	6.94692	23.6451
ABC-1 lung adenocarcinoma	9.4717	26.9398
AMO-1 myeloma	24.5291	59.2991
AU565 breast carcinoma	4.83942	50.3357
B cell	10.5326	34.0267
B-cell lymphoma	49.7171	61.1235
B-cell lymphoma cell line	38.2476	57.4447
BT20 breast cancer	7.98754	51.9095
BT474 breast cancer	10.2125	25.376
BT483 breast cancer	2.21682	16.4616
BT549 breast cancer	5.11259	28.6816
BeWo choriocarcinoma	11.1562	47.5656
C2C12 mouse muscle myoblast	9.47632	14.3894
CAL27 head neck squamous cell carcinoma	5.49534	36.0367
CAMA1 breast cancer	8.25404	38.6945
CCL-153 fetal pulmonary fibroblast	5.33457	9.47529
CD138+ plasma cell	0.723084	-5.84868
CD138+ plasma cell monoclonal gammopathy	2.59149	-3.58841
CD138+ plasma cell myeloma	9.96114	4.40848
CD33+ cells	5.7447	-0.89299
CD34+ blood cell	26.3623	58.5774
CD34+ blood cell thymus	2.53417	2.79301
CMK megakaryoblastic	19.0453	39.0009
Calu-1 lung epidermoid carcinoma	0.4962	2.07103
Calu-3 lung adenocarcinoma	3.0467	34.7697
Calu-6 lung anaplastic carcinoma	0.164578	11.6876
DU 145 prostate carcinoma	19.6617	44.0737
EBC-1 lung squamous cell carcinoma	9.77605	20.3125
EKVX lung non small cell carcinoma	5.48914	27.1261
EW24 Ewing sarcoma cell line	14.0276	44.5051
FM9514 human embryonic myoblast	8.6549	6.96312
FR4 multiple myeloma	16.4302	45.1527
H1 mesenchymal precursor	3.485	15.9387
H9 mesenchymal precursor	1.67071	5.6515
HBL 100 breast cancer	12.7185	32.4494
HCC lung adenocarcinoma	11.8921	29.623
HCC-2998 colon cancer	8.03133	52.8771
HCC1007 breast cancer	13.6861	27.2521
HCC1171 lung non small cell lung carcinoma	4.97172	13.8442
HCC1187 breast cancer	16.6833	32.1474
HCC1195 lung adenocarcinoma	5.91251	18.3183
HCC1359 lung large cell carcinoma	8.03274	20.6473
HCC1428 breast cancer	8.00212	33.4161
HCC15 lung squamous cell carcinoma	4.34096	27.7245
HCC1500 breast cancer	13.0154	57.9883
HCC1937 breast cancer	19.8729	53.6857
HCC2157 breast cancer	17.6299	44.7908
HCC2185 breast cancer	11.7586	37.0507
HCC227 lung adenocarcinoma	-0.160309	4.10587
HCC2935 lung non-small cell lung cancer line	-0.657754	5.30104
HCC3153 breast cancer	22.0295	46.6243
HCC366 non-small cell lung carcinoma	15.165	29.1499
HCC38 breast cancer	10.2858	23.3824
HCC44 non-small cell lung carcinoma	12.4984	15.7014
HCC515 lung adenocarcinoma	6.55683	23.7017
HCC70 breast cancer	14.4774	31.1071
HCC78 lung non-small cell carcinoma	4.17283	17.6038
HCC827 lung adenocarcinoma	1.10536	9.16524
HCC95 lung non-small cell carcinoma	0.934833	18.6425
HCT-15 colorectal adenocarcinoma	13.6161	50.751
HCT116 colorectal carcinoma	12.9086	43.117
HEK293 embryonic kidney	13.9054	38.6396
HEK293T embryonic kidney	1.38886	36.1996
HMEC S1	0.528686	6.09466
HMEC184 breast cancer	-0.476193	9.24973
HMT3522S1 breast cancer	0.754943	7.3109
HMT3522S1 breast epithelium	2.64919	29.8629
HOP 92 non-small cell lung carcinoma	8.4702	18.8664
HOP-62 lung adenocarcinoma	9.66419	41.4461
HS578T breast cancer cell line	15.1866	17.3962
HeLa cervical adenocarcinoma	8.84464	37.1612
HeLa cervical adenocarcinoma transfected	5.50077	27.5689
Hep-2 larynx sqamous cell carcinoma	8.22442	35.2407
I-6 embryonic stem cell	1.89682	15.2003
IB3-1 adenovirus transformed bronchial epithelia	13.5889	44.9295
IGROV1 ovarian cancer	12.4588	38.5786
JEG3 placental choriocarcinoma	5.25966	29.9489
Jurkat T lymphocyte	29.6258	57.8809
KELLY neuroblastoma	8.47408	22.4751
KM12 colon cancer	8.99895	44.4881
KM4 multiple myeloma	31.3947	67.0343
KS Y-1 Kaposis sarcoma AIDS associated	18.6847	44.262
KS-IMM Kaposis sarcoma non AIDS associated	12.694	33.0559
Kaposi sarcoma	1.91033	2.05977
LC-1F lung squamous cell	20.7216	45.5127
LC1/SQ lung squamous cell	7.45219	40.8423
LC2/AD non-small cell lung adenocarcinoma	15.3981	34.0485
LK-2 lung squamous cell	10.1992	30.9337
LNCaP prostate cancer	0.828468	5.0742
LOXIMVI malignant amelanotic melanoma	12.4629	43.6321
LU134 lung small cell cancer	7.54777	31.2063
LU139 lung small cell cancer	10.2077	37.365
LU165 lung small cell cancer	12.5215	35.8538
Lu130 lung small cell cancer	2.84687	14.9636
Lu65 lung non-small cell adenocarcinoma	16.9751	54.0298
M14 malignant melanoma	7.8099	23.7305
M70e hematopoietic	21.0916	47.0553
MALME-3M malignant melanoma	3.96675	12.666
MCF10A breast epithelial fibrocystic disease	8.03086	48.63
MCF10A-myc breast epithelial fibrocystic disease	4.22511	10.5494
MCF12A breast epithelial+M824	9.8975	47.7437
MCF7 breast epithelial adenocarcinoma	15.4376	60.041
MDA-MB-134VI breast cancer	1.84194	19.2538
MDA-MB-175VII breast cancer	7.92466	35.2588
MDA-MB-231 breast cancer	9.79484	36.6567
MDA-MB-361 breast cancer	5.579	38.9892
MDA-MB-415 breast cancer	3.93765	36.4222
MDA-MB-435 melanoma	10.3932	44.4813
MDA-MB-436 breast cancer	5.26307	26.8522
MDA-MB-453 breast cancer	4.10754	48.9455
MDA468 breast cancer	7.97861	30.1446
MOLT4 T cell acute lymphoblastic leukemia	27.561	51.6247
MRC5 fetal fibroblast	0.919573	-1.08389
MS-1 lung small cell lung cancer	8.15631	37.1271
NC-NC lymphoblastoid B cell	20.254	45.2486
NCI-ADR-RES ovarian cancer	23.5156	41.5401
NCI-H226 lung squamous cell carcinoma	21.6418	30.2701
NCI-H322M lung small cell bronchioalveolar carcinoma	11.8149	47.0402
NCI-H460 lung large cell carcinoma	6.76962	30.1093
NCI-H522 lung adenocarcinoma	18.5003	44.0388
NCI-H929 myeloma	23.049	41.9137
NCU-MM1 multiple myeloma	18.1287	49.7614
OVCAR-3 ovarian cancer	11.5655	42.6826
OVCAR-4 ovarian cancer	21.2397	47.5867
OVCAR-5 ovarian cancer	15.8743	36.5593
OVCAR-8 ovarian cancer	16.5695	40.7438
PC-1 lung squamous cell cancer	9.23756	11.2991
PC9 lung non-small cell adenocarcinoma	8.06201	43.4385
QG-56 lung squamous cell cancer	7.43949	43.4105
RERF-LC-AI lung sqamous cell cancer	9.41838	17.8581
RERF-LC-KJ lung non-small cell adenocarcinoma	4.37637	17.5735
RERF-LC-MS lung non-small cell adenocarcinoma	4.37706	5.60677
RJ2.2.5 Burkitts lymphoma	37.9829	69.273
RKO colon carcinoma	27.1957	61.9705
RXF-393 renal cell carcinoma	16.8223	20.645
SBC-5 lung small cell cancer	4.23933	5.93063
SBC3 lung small cell cancer	7.07837	49.8741
SF-268 glioblastoma	8.69513	25.902
SF-539 glioma	11.197	20.9308
SK-N-AS neuroblastoma	15.6389	15.1291
SK-N-MC neuroblastoma	14.5637	41.4188
SK-N-SH neuroblastoma cell	9.73487	22.7575
SKBR3 breast adenocarcinoma	4.77864	31.2715
SKMC fetal skeletal muscle myoblast	6.95787	16.3642
SKMM1 multiple myeloma	28.2585	60.838
SN12C renal cell carcinoma	16.2082	39.0178
SNB-19 glioblastoma	7.16033	31.8419
SNB-75 astrocytoma	7.55188	10.1688
SQ-5 lung sqamous cell cancer	9.33055	19.1645
SR lymphoma	24.7428	53.0477
SUM1315MO2 breast cancer	9.23452	22.1
SUM149PT breast cancer	10.8286	45.0798
SUM159PT breast cancer	17.4348	50.7873
SUM185PE breast cancer	8.45373	14.1637
SUM190PT breast cancer	16.5633	50.8999
SUM225CWN breast cancer	5.07606	27.2733
SUM44PE breast cancer	0.0120393	5.41465
SUM52PE breast cancer	5.90969	26.8942
SW480 colon cancer primary tumor derived	2.8004	49.7159
Skgt4 esophageal cancer	13.6359	18.3782
Su-dhl1 anaplastic large cell lymphoma	16.373	43.1616
T cell	14.2643	2.22924
T cell diseased	23.5418	7.05497
T47D breast ductal carcinoma	7.12306	41.1442
TERV	5.74232	19.7192
TK-10	19.3411	41.9477
U251 glioblastoma	9.09622	28.5288
U937 lymphoma	16.2407	53.2199
UACC-257 melanoma	6.1184	32.6387
UACC-62 melanoma	9.26648	36.4743
UACC812 breast cancer	5.579	18.1954
UO-31 renal cell carcinoma	14.083	29.789
WI38 fetal fibroblast	3.33264	6.20433
ZR751 breast cancer	7.49489	25.7046
ZR7530 breast cancer	9.73435	27.6667
ZR75B breast cancer	10.6904	48.2495
a498 renal cell carcinoma	14.0182	31.5837
acute lymphoblastic leukemia	42.2471	22.702
acute megakaryoblastic leukaemia	20.9062	32.6561
acute monoblastic and monocytic leukemia	11.4293	19.4323
acute myeloid leukemia	18.0671	11.9384
acute myelomonocytic leukemia	10.7353	19.1881
acute promyelocytic leukemia	10.0726	17.2946
acute quadriplegic myopathy	-1.06618	-24.9878
adipose tissue normal	-1.51299	-52.1582
adipose tissue polycystic ovarian syndrome	-2.40373	-58.088
adipose-derived adult stem cells	-10.4893	-45.8269
adipose-derived adult stem cells cultured	-3.40217	-3.27689
airway epithelial cell	-2.44955	-0.588824
airway epithelial cell cystic fibrosis	14.7185	38.7863
alveolar rhabdomyosarcoma	0.245307	0.00194658
amygdala	-8.29522	-48.8066
bladder	-1.41926	-23.9605
bladder cancer	8.57326	0.898936
bladder mucosa	-1.08766	-29.0158
blood	2.16751	-7.05409
blood transplant rejection	0.440039	-8.88383
bone	17.9357	6.5615
bone hyperparathyroidis	11.7225	2.70862
brain	-18.8642	-46.1365
brain bipolar disorder	-20.1556	-47.0926
brain tumor	0.0993743	-7.18836
breast cancer	1.11453	-10.8986
bronchial epithelia	-8.17105	-23.1853
bronchoalveolar lavage cell	1.95571	-0.623754
bronchoalveolar lavage cell transplant rejection	6.54494	-0.677805
caco2 colon adenocarcinoma	4.03286	50.4683
caki-1 renal cell carcinoma	22.5527	42.5541
caudate nucleus	-7.76072	-51.7456
caudate nucleus Huntingtons	-7.83455	-61.3324
ccrf-cem T-ALL	28.8757	68.2516
cerebellum	-1.85525	-38.8486
cerebellum Huntingtons	-1.54428	-41.8412
chondroblastoma	0.500094	-9.77344
chondromyxoid fibroma	-2.59464	-28.4836
chondrosarcoma	6.45028	-2.70297
chordoma	7.19237	-4.56518
chronic myeloid leukemia	18.7605	0.967483
cirrhosis	-5.58056	-14.834
colo205 colorectal adenocarcinoma	7.41504	49.9965
colon mucosa bowel disease	1.6743	2.29729
colorectal cancer	11.846	5.94879
conjunctiva	-0.215855	-19.1453
connective tissue fibroblast	1.79704	-0.484831
coronary artery smooth muscle cell	1.74621	5.63147
dedifferentiated chondrosarcoma	12.7448	9.21022
dendritic cell	10.3394	9.05855
ea.hy926 cell imortalized endothelial	3.02843	22.7688
embryonal rhabdomyosarcoma	0.717832	0.00995035
embryonic lung fibroblast	5.01931	9.76405
embryonic skin fibroblast	6.82759	11.8708
embryonic stem cell	7.2777	23.109
endothelial cell	4.42579	11.3188
epidermis	1.40896	-23.6459
epidermis dermatitis	6.4916	-11.6904
erythrocyte	18.6229	40.184
esophageal adenocarcinoma	3.06904	6.76487
esophagus Barretts	0.534305	2.58123
esophagus epithelium	0.996704	1.26421
ewings sarcoma	8.91863	-0.468684
fetal lung	-1.96874	-26.4735
fetal lung fibroblast	4.33684	10.0986
fibroblast Cockayne syndrome	6.26017	11.9899
fibromatosis	-0.285762	-35.4896
frontal cortex	-7.42771	-40.5276
frontal cortex Huntingtons	-7.74868	-43.2374
ganglioneuroblastoma	2.264	-10.5679
ganglioneuroma	-0.456037	-32.516
germ cell tumor	16.9377	15.6748
gingiva cell periodontitis	-0.251135	-4.20618
glioblastoma	0.306651	2.84411
glioblastoma cell line	1.56301	-1.55546
granulocyte	14.1549	47.759
hI60 promyelocytic leukemia	31.0571	56.8741
head and neck squamous cell carcinoma	17.6624	13.3336
heart	-8.97946	-51.6601
heart disease	-11.8991	-47.1753
hematopoietic stem cell	5.87473	11.777
hepatocellular carcinoma	-0.107323	-1.06364
hippocampus CA1	-12.2657	-55.2632
hippocampus CA1 Alzheimers	-12.5156	-58.6633
ht-29 colorectal adenocarcinoma	7.58434	53.3215
human bronchial epithelial cell line	6.00424	28.2082
hypopharynx	5.69011	3.58188
hypothalamus	-7.96968	-52.3239
k562 myelogenous leukaemia	16.1831	55.1672
keratinocyte	4.76783	18.4352
kidney	-0.710339	-36.6731
kidney carcinoma	-4.46225	-26.557
kidney epithelium	-25.8307	-60.8805
leiomyosarcoma	10.6501	0.995061
leukocyte	5.75859	-1.31324
leukocyte multiple organ failure	2.15047	1.37484
ligament cell periodontitis	-0.757408	-0.954393
lipoma	-5.30142	-48.154
liposarcoma	-1.77306	-44.0523
liver	-8.77786	-16.5264
lung	-4.69466	-20.3147
lung cancer	4.73548	-0.741811
lung emphysema	-8.18723	-39.6675
lymph node	9.61032	-13.6737
lymphocyte	39.3893	79.9313
lymphocyte asthma	19.1571	0.0477063
macrophage	26.9521	45.5218
malignant peripheral nerve sheath tumor	3.44894	-7.31764
mcf-7aro breast epithelial adenocarcinoma	10.5239	37.3028
mesangial cell	-1.09228	-4.54408
mesenchymal stem cell	2.45083	0.982125
microvascular endothelial	10.7583	21.2568
monocyte	5.16087	3.71204
monocyte familial hypercholesterolemia	-2.17039	2.30002
monocyte multiple organ failure	1.269	3.46969
mononuclear cell	11.0982	0.616966
mononuclear cell infection	12.6529	0.865531
monophasic synovial sarcoma	3.57785	-3.05929
multiple myeloma	-2.65585	0.695736
multipotent adult progenitor cell	3.79448	16.1629
myelogenous leukemia	22.4527	27.0136
myometrium	-5.74113	-57.9714
myxoid liposarcoma	1.76329	-8.29665
neuroblastoma	5.04116	-1.72065
neurofibroma	-1.68826	-52.9587
oral squamous cell carcinoma	22.2223	8.6598
oropharynx	5.38316	-0.203741
osteosarcoma	2.28814	-1.05839
ovarian tumor	10.0583	3.90282
ovary	-2.00532	-28.3736
pc-10 lung sqamous cell cancer	11.9829	32.8363
pc3 prostate cancer	17.2366	40.2076
pc6 lung small cell cancer	10.2098	34.0317
pc7 lung non-small cell adenocarcinoma	7.51447	41.9939
placenta basal plate	0.78859	-9.73695
plasma cell	0.988501	-2.42429
plasma-cell leukemia	28.1642	42.1006
preadipocytes	0.147573	-2.03059
precursor T lymphoblastic leukemia	35.3182	33.4876
prefrontal cortex	-10.738	-53.7118
primary fibroblast	7.46399	7.08544
primary intervertebral disc	-0.241602	-19.2937
progeria syndrome fibroblast	4.46887	4.26343
prostate cancer	-4.36501	-31.0147
prostate gland	-7.75979	-38.7525
pterygium	-0.535808	-13.2951
regenerating cell periodontitis	-0.482305	-1.18752
renal cell carcinoma	0.215029	-25.0571
rpmi-8226 myeloma	25.2104	63.5087
sarcoma	7.60542	-0.986373
schwannoma	-1.75485	-23.1106
sk-mel-28 melanoma	4.13627	25.6156
skeletal muscle	-5.66724	-25.637
skeletal muscle diseased	-5.24186	-23.7346
skeletal muscle muscular dystrophy	-4.50062	-35.4997
skin	-0.0411253	-18.7517
skin basal cell UV treated	-0.820182	1.69017
skmel5 melanoma	9.44348	28.527
small intestine	-4.7873	-14.4283
smooth muscle	-1.01337	-0.162953
spindle cell tumor	12.6285	14.5247
squamous cell carcinoma of the oral cavity	26.917	11.2127
ssMCF7 breast cancer	9.12742	38.2057
te85 osteosarcoma	5.51824	35.8234
testis	2.02803	0.794212
theca	-1.1014	-9.30102
theca polycystic ovarian syndrome	-1.72193	-3.76636
thymocyte	22.4927	31.5627
thyrocyte	2.45108	-0.270823
thyroid adenocarcinoma	-8.41649	-38.168
thyroid gland	-9.66315	-45.2508
tonsil	41.816	14.7649
trabecular meshwork cell	-1.17559	-10.0779
ts anaplastic large cell lymphoma	21.3533	44.6921
u-20s osteosarcoma	6.77566	25.0605
umbilical vein endothelial cell	6.7502	5.88436
universal reference	13.6006	25.9553
unknown gliobastoma	1.6762	-1.23184
unknown lung adenocarcinoma	3.0122	22.4016
unknown lung cancer	0.14749	10.8484
unknown lung cell carcinoma	10.0456	10.3249
unknown lung large cell carcinoma	4.69037	24.7075
unknown lung mesothelioma	9.7985	5.81551
unknown lung neuroendocrine	37.3059	41.85
unknown lung non small cell cancer	5.93386	31.4525
unknown lung small cell cancer	7.16878	27.2848
unknown lung squamous cell carcinoma	18.2895	35.9289
unknown small cell lung cancer	13.7259	17.0111
uterine tumor	-3.8866	-49.6812

## Sheet: Lung GSE10072
PhysioSpace 1	Never vs. Former smoker	Never vs. Current smoker		p-vals PhysioSpace 1	Never vs. Former smoker	Never vs. Current smoker
Accumbens	-0.100596	-3.27816		Accumbens	0.952048	0.353646
Adipose Tissue	9.53739	-0.114117		Adipose Tissue	0.117882	0.957043
Adrenal Gland Cortex	-0.203721	-1.30549		Adrenal Gland Cortex	0.847153	0.412587
Amygdala	-0.903729	-4.98157		Amygdala	0.678322	0.203796
Aorta	1.93569	-6.27763		Aorta	0.531469	0.18981
B Cells	9.84346	25.6441		B Cells	0.0859141	0.002997
Bone Marrow	14.3844	45.8404		Bone Marrow	0.0519481	0.000999001
Breast	-1.39266	0.587297		Breast	0.601399	0.785215
Bronchus	0.150644	-0.51251		Bronchus	0.929071	0.799201
Caudate	-1.59708	-3.45829		Caudate	0.541459	0.283716
CD4	-0.184205	23.3192		CD4	0.917083	0.00899101
Cerebellum	0.119399	-0.957431		Cerebellum	0.944056	0.652348
Cerebral Cortex	-0.412844	-4.04106		Cerebral Cortex	0.816184	0.275724
Cervix	1.67773	-5.88107		Cervix	0.523477	0.15984
Colon	14.6813	2.19409		Colon	0.032967	0.468531
Coronary Artery	2.94066	-13.7333		Coronary Artery	0.538462	0.121878
Corpus Callosum	-0.384953	-0.701559		Corpus Callosum	0.781219	0.671329
Deltoid Muscle	-2.44936	-0.0544353		Deltoid Muscle	0.362637	0.953047
Dorsal Root Ganglia	-0.374938	-10.3099		Dorsal Root Ganglia	0.792208	0.01998
Endometrium	-4.76723	-3.56817		Endometrium	0.323676	0.425574
Endometrium/Ovary	-1.86984	-2.84147		Endometrium/Ovary	0.61039	0.472527
ESC	-2.67551	10.9107		ESC	0.44955	0.0869131
Esophagus	0.664555	0.205296		Esophagus	0.708292	0.869131
Fallopian Tube	-3.56432	-12.4967		Fallopian Tube	0.304695	0.026973
Fetal Brain	0.295521	0.0766671		Fetal Brain	0.843157	0.955045
Fetal Liver	9.31121	13.7704		Fetal Liver	0.146853	0.0869131
Frontal Cortex	-1.58003	-0.161017		Frontal Cortex	0.388611	0.897103
Frontal Lobe	0.477406	-3.96281		Frontal Lobe	0.81019	0.285714
Globus Pallidus	0.981232	-0.744794		Globus Pallidus	0.663337	0.721279
Heart	5.37362	-2.40778		Heart	0.168831	0.372627
HepG	10.0977	19.6007		HepG	0.0879121	0.018981
Hippocampus	0.0623642	-3.01231		Hippocampus	0.965035	0.350649
HUVEC Cell Line	8.81796	8.75533		HUVEC Cell Line	0.041958	0.0539461
Hypothalamus	-1.45502	-7.30419		Hypothalamus	0.556444	0.104895
Joint Tissue Synovium	-0.991671	-3.82063		Joint Tissue Synovium	0.71029	0.36963
Kidney	-3.2927	-7.32206		Kidney	0.291708	0.048951
Liver	-0.0585339	2.62345		Liver	0.959041	0.284715
Lung	0.77611	0.142142		Lung	0.762238	0.95005
Lymph Nodes	0.0927413	0.586758		Lymph Nodes	0.967033	0.787213
Mammary Gland	-1.17896	-13.7555		Mammary Gland	0.604396	0.024975
MDA Mb231	0.470681	17.4945		MDA Mb231	0.864136	0.0639361
Medulla	-0.59443	-3.11784		Medulla	0.718282	0.274725
Midbrain	0.386876	-0.333034		Midbrain	0.819181	0.834166
Monocytes	24.0819	27.4586		Monocytes	0.016983	0.027972
Myometrium	1.86208	-14.5468		Myometrium	0.508492	0.027972
Nipple	3.03	-0.927831		Nipple	0.395604	0.668332
Nodose Nucleus	-0.282576	-0.381391		Nodose Nucleus	0.857143	0.789211
Occipital Lobe	-1.80113	-3.65377		Occipital Lobe	0.513487	0.270729
Oral Mucosa	0.0814977	-0.0873747		Oral Mucosa	0.969031	0.951049
Ovary	0.017163	-3.2541		Ovary	0.99001	0.322677
Pancreas	4.20777	4.58259		Pancreas	0.354645	0.328671
Paravertebral Muscle	-1.65451	-0.130299		Paravertebral Muscle	0.471528	0.921079
Parietal Lobe	-1.58003	-4.68671		Parietal Lobe	0.526474	0.18981
PBMC	0.654254	33.0674		PBMC	0.757243	0.002997
Penis	-0.575916	1.11492		Penis	0.77023	0.616384
Pericardium	5.64765	0.673439		Pericardium	0.263736	0.732268
Peritneum	-4.77052	-2.53963		Peritneum	0.30969	0.482517
Pharyngeal Mucosa	4.70062	8.95092		Pharyngeal Mucosa	0.211788	0.0739261
Pituitary Gland	-2.48211	-5.17178		Pituitary Gland	0.425574	0.154845
Placenta	7.54243	6.5135		Placenta	0.0689311	0.0889111
Pons	-3.36935	-0.140016		Pons	0.223776	0.919081
Prefrontal Cortex	-3.23965	-2.07374		Prefrontal Cortex	0.250749	0.3996
Prostate	-6.08004	-2.40064		Prostate	0.197802	0.441558
Prostate Gland	-4.99562	-6.53386		Prostate Gland	0.242757	0.170829
Putamen	0.0501339	-2.14487		Putamen	0.974026	0.46953
Retrocervical Infiltrate	-1.37228	-17.937		Retrocervical Infiltrate	0.604396	0.014985
Salivary Gland	-0.799109	-1.53763		Salivary Gland	0.686314	0.509491
Saphenous Vein	1.48143	-10.0586		Saphenous Vein	0.574426	0.0669331
Skeletal Muscle	1.28405	0.326794		Skeletal Muscle	0.515485	0.786214
Skin	0.127674	4.43039		Skin	0.922078	0.236763
Small Intestine	2.19429	1.45976		Small Intestine	0.387612	0.512488
Spinal Cord	-0.0537257	-0.372765		Spinal Cord	0.962038	0.757243
Spleen	0.249037	1.84845		Spleen	0.881119	0.538462
Stomach	0.686746	0.0961767		Stomach	0.729271	0.942058
Substantia Nigra	-0.0828677	-1.08227		Substantia Nigra	0.955045	0.603397
Subthalamic Nucleus	1.79551	0.762309		Subthalamic Nucleus	0.47952	0.682318
Synovial Membrane	-0.899697	-0.310858		Synovial Membrane	0.754246	0.862138
T Cells	4.93861	23.1836		T Cells	0.25974	0.00899101
Temporal Lobe	0.00158611	-2.07199		Temporal Lobe	0.997003	0.441558
Testes	0.76859	8.34053		Testes	0.665335	0.0539461
Thalamus	0.772346	-0.803054		Thalamus	0.74026	0.718282
Thymus Gland	-0.0853672	26.0219		Thymus Gland	0.953047	0.00899101
Thyroid Gland	-9.90388	-16.714		Thyroid Gland	0.038961	0.00599401
Tongue	1.69459	6.09664		Tongue	0.480519	0.131868
Tonsil	1.98797	17.4211		Tonsil	0.528472	0.033966
Trachea	0.899437	-2.31912		Trachea	0.688312	0.494505
Trigeminal Ganglia	-1.49497	-3.56303		Trigeminal Ganglia	0.457542	0.218781
Urethra	-2.0644	-13.8148		Urethra	0.551449	0.0619381
Uterus	4.20777	-18.6384		Uterus	0.355644	0.023976
Vagina	2.87702	-1.10189		Vagina	0.323676	0.581419
Vena Cava	17.5125	0.0922975		Vena Cava	0.0809191	0.974026
Ventral Tegmental Area	1.01202	-1.55597		Ventral Tegmental Area	0.665335	0.566434
Vestibular Nuclei Superior	-0.420377	-1.97103		Vestibular Nuclei Superior	0.807193	0.436563
Vulva	8.30829	0.906465		Vulva	0.0749251	0.647353
PhysioSpace 2	Never vs. Former smoker	Never vs. Current smoker
Adrenal Gland	14.9998	0.378512
Amygdala	-8.88284	-6.44958
Bladder	-2.31509	-17.9996
Bone Marrow	28.4126	45.2652
Brain	-2.01213	-15.6439
Breast	-7.74203	-21.7098
Caudate Nucleus	-5.1724	-6.57621
Cerebellum	-12.795	-41.8035
Colon	0.223265	1.50241
Corpus	-13.8243	-4.40919
Fetal Brain	8.14222	-0.193039
Fetal Liver	-0.0958336	23.2175
Fetal Lung	12.3976	-19.9789
Heart	14.2866	-0.228362
hippocampus	-19.3007	-11.1434
Kidney	2.48757	4.24639
Liver	7.85956	19.4234
Lung	-12.4037	-3.64412
Ovary	-1.83375	-14.481
Pancreas	5.40085	27.162
Pituitary Gland	-37.6388	-13.2001
Placenta	-0.886186	9.79552
Prostate	-3.63435	-0.209797
Salivary Gland	1.60279	-0.882117
Skeletal Muscle	1.29261	2.67863
Skin	0.0328335	3.60144
Small Intestine	2.88468	6.80859
Spinal Cord	-7.90357	-18.0175
Spleen	15.8405	37.7093
Stomach	-7.18341	-0.539147
Testis	7.97194	30.7938
Thalamus	-0.283418	-4.21968
Thymus	4.09235	22.6795
Thyroid	-1.27388	10.507
Trachea	1.65317	0.402611
Uterus	2.60773	7.18596
PhysioSpace 3	Never vs. Former smoker	Never vs. Current smoker
293t-tva	-3.32038	0.898938
600MPE breast cancer	-2.87679	-1.79398
A549 lung adenocarcinoma	0.424945	4.94601
A673 Ewing tumor	-3.1392	0.812533
ABC-1 lung adenocarcinoma	-3.12731	2.25124
AMO-1 myeloma	-0.464533	19.8129
AU565 breast carcinoma	-5.96699	0.583626
B cell	-8.86598	7.08855
B-cell lymphoma	0.301055	21.7778
B-cell lymphoma cell line	1.28898	9.00247
BT20 breast cancer	-1.56587	2.49813
BT474 breast cancer	-6.20683	1.06313
BT483 breast cancer	-11.8305	-4.25257
BT549 breast cancer	-1.70037	0.111811
BeWo choriocarcinoma	-1.42491	12.5234
C2C12 mouse muscle myoblast	1.03184	2.57362
CAL27 head neck squamous cell carcinoma	1.60099	-1.07383
CAMA1 breast cancer	-2.22315	-0.0757868
CCL-153 fetal pulmonary fibroblast	-0.579868	0.194043
CD138+ plasma cell	3.5447	4.28011
CD138+ plasma cell monoclonal gammopathy	1.77632	0.266909
CD138+ plasma cell myeloma	-0.0210256	5.16877
CD33+ cells	-1.80054	2.60678
CD34+ blood cell	-2.77909	17.1697
CD34+ blood cell thymus	-15.1206	1.09933
CMK megakaryoblastic	0.283172	8.43778
Calu-1 lung epidermoid carcinoma	-12.2253	-6.08119
Calu-3 lung adenocarcinoma	-8.44359	2.06422
Calu-6 lung anaplastic carcinoma	-13.9737	-2.52637
DU 145 prostate carcinoma	-0.670635	2.26917
EBC-1 lung squamous cell carcinoma	-0.410501	-1.71039
EKVX lung non small cell carcinoma	-2.08562	0.955201
EW24 Ewing sarcoma cell line	-4.71613	1.39137
FM9514 human embryonic myoblast	3.90153	-0.952463
FR4 multiple myeloma	-0.460986	11.917
H1 mesenchymal precursor	-3.04699	-0.341682
H9 mesenchymal precursor	-1.89144	-1.21753
HBL 100 breast cancer	-0.497538	-0.554989
HCC lung adenocarcinoma	0.965379	5.26915
HCC-2998 colon cancer	-1.33507	2.38629
HCC1007 breast cancer	-1.46596	-0.438417
HCC1171 lung non small cell lung carcinoma	-21.9521	-15.6469
HCC1187 breast cancer	-1.44979	1.28286
HCC1195 lung adenocarcinoma	-1.23057	1.65262
HCC1359 lung large cell carcinoma	-1.48819	5.43584
HCC1428 breast cancer	-0.325932	0.137787
HCC15 lung squamous cell carcinoma	-6.93688	5.44972
HCC1500 breast cancer	-4.58953	2.04644
HCC1937 breast cancer	-1.64968	0.694061
HCC2157 breast cancer	-0.151764	3.29741
HCC2185 breast cancer	-6.1459	-0.299635
HCC227 lung adenocarcinoma	-37.5757	-13.1428
HCC2935 lung non-small cell lung cancer line	-34.5594	-12.1919
HCC3153 breast cancer	-0.082438	3.15461
HCC366 non-small cell lung carcinoma	0.0323697	3.50618
HCC38 breast cancer	-3.80666	0.164065
HCC44 non-small cell lung carcinoma	1.53113	7.3523
HCC515 lung adenocarcinoma	-1.02283	3.52033
HCC70 breast cancer	-2.7622	0.652852
HCC78 lung non-small cell carcinoma	-13.7508	-8.546
HCC827 lung adenocarcinoma	-6.70203	-4.18327
HCC95 lung non-small cell carcinoma	-15.9085	-2.46929
HCT-15 colorectal adenocarcinoma	-1.96165	1.21103
HCT116 colorectal carcinoma	-2.81851	1.91801
HEK293 embryonic kidney	-3.2234	4.16108
HEK293T embryonic kidney	-9.1698	1.17098
HMEC S1	-5.41889	-10.4315
HMEC184 breast cancer	-0.908521	-7.2598
HMT3522S1 breast cancer	-4.05073	-8.06439
HMT3522S1 breast epithelium	-2.59992	-1.46458
HOP 92 non-small cell lung carcinoma	0.0568064	1.38098
HOP-62 lung adenocarcinoma	-0.466429	2.68204
HS578T breast cancer cell line	0.277125	2.95816
HeLa cervical adenocarcinoma	-0.0156524	6.89455
HeLa cervical adenocarcinoma transfected	-0.0228976	13.0875
Hep-2 larynx sqamous cell carcinoma	-0.247309	3.51571
I-6 embryonic stem cell	-4.46505	1.07604
IB3-1 adenovirus transformed bronchial epithelia	1.14118	1.94978
IGROV1 ovarian cancer	-5.60913	1.0094
JEG3 placental choriocarcinoma	-1.45451	7.84622
Jurkat T lymphocyte	-4.80465	9.45581
KELLY neuroblastoma	-0.511234	7.57338
KM12 colon cancer	-2.04878	0.924014
KM4 multiple myeloma	-0.622821	16.9287
KS Y-1 Kaposis sarcoma AIDS associated	2.66466	2.07808
KS-IMM Kaposis sarcoma non AIDS associated	0.0818369	7.65503
Kaposi sarcoma	-0.756104	-6.87756
LC-1F lung squamous cell	-2.52871	6.57639
LC1/SQ lung squamous cell	-1.12512	5.18718
LC2/AD non-small cell lung adenocarcinoma	-11.0637	-0.0255174
LK-2 lung squamous cell	-2.80588	9.39436
LNCaP prostate cancer	-9.9696	-1.53093
LOXIMVI malignant amelanotic melanoma	0.0598995	7.26473
LU134 lung small cell cancer	-1.1911	3.51725
LU139 lung small cell cancer	-2.0579	7.16213
LU165 lung small cell cancer	-0.890181	8.45472
Lu130 lung small cell cancer	-0.204193	6.7541
Lu65 lung non-small cell adenocarcinoma	-2.53027	15.4581
M14 malignant melanoma	-1.1128	2.0285
M70e hematopoietic	0.309411	5.45358
MALME-3M malignant melanoma	-1.4144	1.21897
MCF10A breast epithelial fibrocystic disease	-1.69974	0.0230986
MCF10A-myc breast epithelial fibrocystic disease	-0.0893205	1.86326
MCF12A breast epithelial+M824	-3.21604	0.901761
MCF7 breast epithelial adenocarcinoma	0.888466	9.07263
MDA-MB-134VI breast cancer	-8.8298	-1.32357
MDA-MB-175VII breast cancer	-7.32665	-3.5111
MDA-MB-231 breast cancer	-2.70029	0.28746
MDA-MB-361 breast cancer	-12.9466	-0.519746
MDA-MB-415 breast cancer	-2.95732	-0.302476
MDA-MB-435 melanoma	-1.19683	1.37235
MDA-MB-436 breast cancer	-0.531306	8.32355
MDA-MB-453 breast cancer	-8.82089	-0.987357
MDA468 breast cancer	-6.29465	1.98435
MOLT4 T cell acute lymphoblastic leukemia	-5.08575	11.0004
MRC5 fetal fibroblast	3.45047	-5.45976
MS-1 lung small cell lung cancer	-2.30597	7.51403
NC-NC lymphoblastoid B cell	-5.61305	7.8397
NCI-ADR-RES ovarian cancer	0.0385584	2.55216
NCI-H226 lung squamous cell carcinoma	0.50976	2.83805
NCI-H322M lung small cell bronchioalveolar carcinoma	-5.66214	2.7451
NCI-H460 lung large cell carcinoma	0.0869666	8.98198
NCI-H522 lung adenocarcinoma	-0.680434	5.01489
NCI-H929 myeloma	1.52447	11.0871
NCU-MM1 multiple myeloma	-0.098369	14.8826
OVCAR-3 ovarian cancer	-0.754945	2.68606
OVCAR-4 ovarian cancer	-1.77501	1.14873
OVCAR-5 ovarian cancer	-2.97565	-1.17986
OVCAR-8 ovarian cancer	-3.07479	4.77649
PC-1 lung squamous cell cancer	-2.47057	1.74148
PC9 lung non-small cell adenocarcinoma	-2.11567	4.79309
QG-56 lung squamous cell cancer	-2.85241	2.03595
RERF-LC-AI lung sqamous cell cancer	-0.766428	3.67417
RERF-LC-KJ lung non-small cell adenocarcinoma	-0.755235	7.20575
RERF-LC-MS lung non-small cell adenocarcinoma	-0.213015	1.94978
RJ2.2.5 Burkitts lymphoma	-0.0726016	26.5972
RKO colon carcinoma	-0.134338	8.80456
RXF-393 renal cell carcinoma	-2.4806	2.90378
SBC-5 lung small cell cancer	1.07792	0.0643185
SBC3 lung small cell cancer	-2.81219	8.65443
SF-268 glioblastoma	-2.82483	3.3153
SF-539 glioma	-0.643225	2.37444
SK-N-AS neuroblastoma	-0.102012	0.921001
SK-N-MC neuroblastoma	-4.10288	1.01619
SK-N-SH neuroblastoma cell	-1.36642	1.29233
SKBR3 breast adenocarcinoma	-7.95703	1.89795
SKMC fetal skeletal muscle myoblast	0.944912	0.268375
SKMM1 multiple myeloma	-0.582458	15.2482
SN12C renal cell carcinoma	1.15842	1.88762
SNB-19 glioblastoma	-1.20419	0.84897
SNB-75 astrocytoma	-2.03315	-1.67578
SQ-5 lung sqamous cell cancer	-0.365132	3.45352
SR lymphoma	-0.0171718	8.26076
SUM1315MO2 breast cancer	0.0525209	0.109996
SUM149PT breast cancer	0.730493	5.64523
SUM159PT breast cancer	0.662676	4.50798
SUM185PE breast cancer	-4.66791	-2.09672
SUM190PT breast cancer	-2.6716	1.07485
SUM225CWN breast cancer	-14.5164	-2.99659
SUM44PE breast cancer	-3.38646	-0.86877
SUM52PE breast cancer	-9.17738	-1.23366
SW480 colon cancer primary tumor derived	-5.53769	4.86778
Skgt4 esophageal cancer	-2.58754	-1.23075
Su-dhl1 anaplastic large cell lymphoma	-2.93287	8.73795
T cell	-13.7825	-0.262331
T cell diseased	-5.36746	1.61901
T47D breast ductal carcinoma	-6.13276	1.97172
TERV	3.36837	-0.614977
TK-10	0.529559	2.4971
U251 glioblastoma	-2.62291	1.33016
U937 lymphoma	-1.58082	15.2731
UACC-257 melanoma	-3.23666	3.07336
UACC-62 melanoma	0.0578115	1.4868
UACC812 breast cancer	-10.9727	-2.97255
UO-31 renal cell carcinoma	-1.58164	1.61818
WI38 fetal fibroblast	1.65367	-2.07691
ZR751 breast cancer	-7.54779	-0.153279
ZR7530 breast cancer	-2.90295	-0.801638
ZR75B breast cancer	-4.03783	1.35327
a498 renal cell carcinoma	-3.00738	0.0634463
acute lymphoblastic leukemia	1.86817	17.9664
acute megakaryoblastic leukaemia	-0.0769767	12.3156
acute monoblastic and monocytic leukemia	0.286661	3.6663
acute myeloid leukemia	0.174064	16.4119
acute myelomonocytic leukemia	-0.0437055	2.32611
acute promyelocytic leukemia	-0.666513	3.85556
acute quadriplegic myopathy	-2.88763	-13.5414
adipose tissue normal	2.35284	-6.1135
adipose tissue polycystic ovarian syndrome	0.039043	-13.03
adipose-derived adult stem cells	-0.914988	-6.05468
adipose-derived adult stem cells cultured	-6.96752	-1.65703
airway epithelial cell	-7.21512	-21.7447
airway epithelial cell cystic fibrosis	-1.44075	2.39867
alveolar rhabdomyosarcoma	-15.4073	-5.23999
amygdala	2.67722	-17.6413
bladder	-3.92169	-8.87491
bladder cancer	-14.9215	-6.02741
bladder mucosa	-6.81417	-6.04246
blood	2.33084	0.847596
blood transplant rejection	2.37847	-0.165093
bone	1.05704	11.465
bone hyperparathyroidis	0.318772	4.46505
brain	-5.96537	-29.5458
brain bipolar disorder	-8.00544	-26.708
brain tumor	-6.1135	-8.06014
breast cancer	-11.75	-10.6196
bronchial epithelia	-8.5241	-24.088
bronchoalveolar lavage cell	0.339567	17.3514
bronchoalveolar lavage cell transplant rejection	-0.0858311	17.8411
caco2 colon adenocarcinoma	-2.30895	14.1252
caki-1 renal cell carcinoma	0.170687	2.34333
caudate nucleus	0.290564	-14.1107
caudate nucleus Huntingtons	0.0343553	-18.5308
ccrf-cem T-ALL	-9.08318	6.44145
cerebellum	-1.30538	-12.6017
cerebellum Huntingtons	-0.535558	-11.1155
chondroblastoma	-2.32287	-8.37984
chondromyxoid fibroma	0.984087	-15.1062
chondrosarcoma	-0.707381	-5.35177
chordoma	-0.326245	-8.10366
chronic myeloid leukemia	12.3468	12.6863
cirrhosis	-4.68288	-10.6583
colo205 colorectal adenocarcinoma	-2.61656	3.12586
colon mucosa bowel disease	-0.659121	-1.69124
colorectal cancer	0.0794389	0.0345612
conjunctiva	-19.4272	-28.8867
connective tissue fibroblast	-0.397805	-0.0792147
coronary artery smooth muscle cell	0.950533	4.04907
dedifferentiated chondrosarcoma	-0.626559	1.39002
dendritic cell	-4.71326	2.83474
ea.hy926 cell imortalized endothelial	-0.517891	-0.872786
embryonal rhabdomyosarcoma	-14.8341	-3.84846
embryonic lung fibroblast	0.0409862	0.848817
embryonic skin fibroblast	-0.185792	0.816129
embryonic stem cell	-1.91733	1.44566
endothelial cell	-0.174238	-2.05673
epidermis	-6.12005	-23.7265
epidermis dermatitis	-3.452	-20.1844
erythrocyte	-1.38636	14.0856
esophageal adenocarcinoma	-6.20146	-4.2143
esophagus Barretts	-2.26621	-4.70468
esophagus epithelium	-3.82046	-5.8519
ewings sarcoma	-5.85911	-10.3867
fetal lung	6.67244	-8.41168
fetal lung fibroblast	-0.821838	0.127171
fibroblast Cockayne syndrome	-0.442594	0.0770512
fibromatosis	-0.325932	-11.5513
frontal cortex	0.192617	-10.8606
frontal cortex Huntingtons	0.0373144	-11.9083
ganglioneuroblastoma	-8.34903	-9.34484
ganglioneuroma	-8.54892	-9.7094
germ cell tumor	-3.16364	1.0786
gingiva cell periodontitis	-0.41367	-9.48764
glioblastoma	-13.1355	-8.86945
glioblastoma cell line	-0.0362801	-2.05205
granulocyte	-3.48531	11.667
hI60 promyelocytic leukemia	1.77024	33.3135
head and neck squamous cell carcinoma	-5.49264	1.9248
heart	-0.26039	-16.3133
heart disease	-0.496566	-17.1732
hematopoietic stem cell	-16.8541	-0.320117
hepatocellular carcinoma	-6.46335	-6.66815
hippocampus CA1	-4.88928	-19.3049
hippocampus CA1 Alzheimers	-10.3668	-22.6707
ht-29 colorectal adenocarcinoma	-2.81247	2.35184
human bronchial epithelial cell line	-4.64549	0.104974
hypopharynx	-10.9251	-0.0344925
hypothalamus	0.246165	-11.4497
k562 myelogenous leukaemia	0.479786	13.3226
keratinocyte	-1.13035	1.81854
kidney	-1.64801	-10.9588
kidney carcinoma	-11.8075	-28.8277
kidney epithelium	-8.03088	-22.251
leiomyosarcoma	-0.976583	-1.87286
leukocyte	-0.43241	3.23459
leukocyte multiple organ failure	2.19017	8.2823
ligament cell periodontitis	-13.813	-11.6647
lipoma	-0.196277	-26.6216
liposarcoma	-0.0913022	-19.6565
liver	-1.027	-14.3634
lung	-37.6037	-23.8467
lung cancer	-20.7501	-7.69418
lung emphysema	-5.50195	-41.724
lymph node	-0.396465	-3.9553
lymphocyte	-0.248169	39.1218
lymphocyte asthma	-5.50699	-0.495351
macrophage	-0.282575	23.906
malignant peripheral nerve sheath tumor	-3.23253	-13.8742
mcf-7aro breast epithelial adenocarcinoma	-0.51062	1.20743
mesangial cell	-7.55418	-9.91749
mesenchymal stem cell	0.214296	-1.11557
microvascular endothelial	0.324059	2.5243
monocyte	-0.189773	8.42086
monocyte familial hypercholesterolemia	2.75378	15.1487
monocyte multiple organ failure	-0.247405	3.66221
mononuclear cell	-4.88782	3.04413
mononuclear cell infection	-2.55817	4.1346
monophasic synovial sarcoma	-5.29459	-11.8247
multiple myeloma	-7.2294	1.60347
multipotent adult progenitor cell	0.13754	1.74751
myelogenous leukemia	-0.589216	13.6335
myometrium	-15.3882	-40.5288
myxoid liposarcoma	-6.28094	-8.88286
neuroblastoma	-8.74484	-4.90389
neurofibroma	-1.29698	-26.7534
oral squamous cell carcinoma	0.0295763	1.41032
oropharynx	-8.25119	-1.75118
osteosarcoma	-1.01354	-4.72939
ovarian tumor	-8.69123	-1.69761
ovary	-11.1166	-16.1548
pc-10 lung sqamous cell cancer	-4.15839	1.88001
pc3 prostate cancer	0.917043	1.44723
pc6 lung small cell cancer	-2.49968	3.12007
pc7 lung non-small cell adenocarcinoma	-3.58065	7.41506
placenta basal plate	-0.0472134	-2.69142
plasma cell	0.428499	5.48064
plasma-cell leukemia	0.345287	15.8744
preadipocytes	0.257777	-5.7928
precursor T lymphoblastic leukemia	-4.60932	6.75152
prefrontal cortex	1.7685	-21.7259
primary fibroblast	0.243881	-0.0723801
primary intervertebral disc	-0.575088	-3.93995
progeria syndrome fibroblast	0.0165106	-0.577799
prostate cancer	-15.0313	-32.8267
prostate gland	-16.6004	-40.7861
pterygium	-19.9361	-30.5033
regenerating cell periodontitis	-1.1307	-8.57621
renal cell carcinoma	-15.3704	-16.6593
rpmi-8226 myeloma	0.212923	13.2518
sarcoma	0.157421	-2.48086
schwannoma	-0.7577	-11.8691
sk-mel-28 melanoma	-6.03798	1.23384
skeletal muscle	1.26495	-15.7915
skeletal muscle diseased	-3.68362	-26.6931
skeletal muscle muscular dystrophy	0.881309	-23.0313
skin	0.211005	-21.2748
skin basal cell UV treated	-1.93432	-9.15921
skmel5 melanoma	3.22487	9.01398
small intestine	0.657483	-9.69952
smooth muscle	-1.07621	-2.83833
spindle cell tumor	6.05712	4.62739
squamous cell carcinoma of the oral cavity	0.12928	2.93708
ssMCF7 breast cancer	1.10675	3.79065
te85 osteosarcoma	-4.6861	2.98555
testis	-0.800299	2.95985
theca	3.03614	-16.5436
theca polycystic ovarian syndrome	-1.39176	-22.5624
thymocyte	-9.81577	4.88199
thyrocyte	-1.30332	-4.09422
thyroid adenocarcinoma	-18.8906	-38.4745
thyroid gland	-0.512341	-36.9385
tonsil	-0.217601	2.72588
trabecular meshwork cell	4.67575	-7.46855
ts anaplastic large cell lymphoma	-1.42219	12.6821
u-20s osteosarcoma	-0.6727	1.83619
umbilical vein endothelial cell	2.67802	0.510866
universal reference	-1.88852	4.80718
unknown gliobastoma	0.0453862	-1.76698
unknown lung adenocarcinoma	-22.6177	-3.26918
unknown lung cancer	-27.5477	-2.95282
unknown lung cell carcinoma	9.55095	1.031
unknown lung large cell carcinoma	-4.57576	3.37771
unknown lung mesothelioma	-1.49937	-2.15383
unknown lung neuroendocrine	0.463941	8.65394
unknown lung non small cell cancer	-12.9147	-2.88707
unknown lung small cell cancer	-5.34757	0.989486
unknown lung squamous cell carcinoma	1.86304	9.48919
unknown small cell lung cancer	2.35034	0.226855
uterine tumor	-8.41844	-36.8273

## Sheet: Prostate cancer GSE21034
PhysioSpace 1	Gleason 6 vs. 7	Gleason 6 vs. 8	Gleason 6 vs. 9	Primary tumors vs. Metastases		p-vals PhysioSpace 1	Gleason 6 vs. 7	Gleason 6 vs. 8	Primary tumorsvs. Metastases
Accumbens	-0.191352	3.48115	6.57054	-7.60836		Accumbens	0.875125	0.247752	0.033966
Adipose Tissue	1.0556	0.285682	1.77484	13.4162		Adipose Tissue	0.450549	0.782218	0.001998
Adrenal Gland Cortex	-0.161611	-0.0471383	0.663204	1.18574		Adrenal Gland Cortex	0.782218	0.9001	0.197802
Amygdala	0.17296	3.08134	7.25041	-9.30788		Amygdala	0.86014	0.218781	0.003996
Aorta	0.62909	-2.77075	-3.61558	27.3066		Aorta	0.565435	0.167832	0.000999001
B Cells	4.21563	1.13432	1.28679	-18.2906		B Cells	0.101898	0.470529	0.000999001
Bone Marrow	3.12853	3.77117	3.48163	-28.9607		Bone Marrow	0.194805	0.172827	0.000999001
Breast	-1.09404	-2.14455	-5.92478	-2.51203		Breast	0.53047	0.41958	0.272727
Bronchus	-0.0976362	-0.440488	0.229149	11.5114		Bronchus	0.913087	0.713287	0.004995
Caudate	-0.525968	2.29593	4.5914	-5.71567		Caudate	0.65035	0.2997	0.036963
CD4	0.962192	-1.86232	-1.95668	-15.1485		CD4	0.567433	0.384615	0.003996
Cerebellum	2.04531	0.351814	1.53154	-16.3777		Cerebellum	0.26973	0.756244	0.000999001
Cerebral Cortex	0.530666	2.5278	2.23031	-8.9577		Cerebral Cortex	0.663337	0.243756	0.00799201
Cervix	0.278967	-4.48713	-5.96368	38.6104		Cervix	0.814186	0.120879	0.000999001
Colon	1.49587	1.43825	4.06916	0.10672		Colon	0.394605	0.475524	0.912088
Coronary Artery	0.389569	0.110963	4.47982	5.21697		Coronary Artery	0.774226	0.921079	0.0939061
Corpus Callosum	0.01262	0.0870602	0.688073	-4.93621		Corpus Callosum	0.991009	0.914086	0.023976
Deltoid Muscle	0.166137	3.45905	-0.428758	-0.0113521		Deltoid Muscle	0.813187	0.0859141	0.985015
Dorsal Root Ganglia	0.177925	1.21139	0.271171	5.25578		Dorsal Root Ganglia	0.846154	0.392607	0.017982
Endometrium	-2.27782	-6.27657	-13.4213	3.84491		Endometrium	0.371628	0.188811	0.214785
Endometrium/Ovary	-0.36682	-6.20459	-9.21988	19.3728		Endometrium/Ovary	0.797203	0.173826	0.001998
ESC	-0.457814	-2.8605	-3.46753	-12.7742		ESC	0.713287	0.286713	0.011988
Esophagus	-0.0895665	-6.56965	-1.46009	1.38236		Esophagus	0.901099	0.024975	0.300699
Fallopian Tube	-0.865292	-4.25324	-3.96127	11.2381		Fallopian Tube	0.455544	0.0619381	0.001998
Fetal Brain	0.056214	0.392884	2.34323	-29.0194		Fetal Brain	0.931069	0.682318	0.000999001
Fetal Liver	0.475334	4.53883	16.5378	-16.0749		Fetal Liver	0.74026	0.202797	0.001998
Frontal Cortex	0.247294	1.90986	1.80204	-4.83098		Frontal Cortex	0.76024	0.218781	0.026973
Frontal Lobe	0.677832	3.3451	4.34714	-11.304		Frontal Lobe	0.638362	0.241758	0.002997
Globus Pallidus	0.43703	3.96624	8.25931	-3.94089		Globus Pallidus	0.721279	0.185814	0.0979021
Heart	-0.304902	3.67718	3.61002	9.75485		Heart	0.728272	0.114885	0.001998
HepG	0.367446	1.29829	4.6127	-30.2297		HepG	0.728272	0.415584	0.000999001
Hippocampus	0.418518	3.38624	4.59159	-8.43136		Hippocampus	0.721279	0.188811	0.010989
HUVEC Cell Line	0.796168	1.85463	1.93926	-12.8833		HUVEC Cell Line	0.402597	0.173826	0.000999001
Hypothalamus	-1.00204	1.24178	3.98427	-9.14367		Hypothalamus	0.462537	0.476523	0.00599401
Joint Tissue Synovium	0.0999856	-0.0921239	-3.27633	17.9208		Joint Tissue Synovium	0.913087	0.902098	0.000999001
Kidney	-0.305756	0.0276519	1.07639	-0.00479588		Kidney	0.705295	0.96004	0.994006
Liver	0.230569	0.847228	1.75146	-0.852589		Liver	0.768232	0.486513	0.434565
Lung	0.0999044	-0.364606	-0.0348647	10.9974		Lung	0.9001	0.735265	0.004995
Lymph Nodes	0.834012	-1.3307	-0.114777	-0.00763756		Lymph Nodes	0.553447	0.44955	0.996004
Mammary Gland	-0.243752	-1.23501	-3.07622	11.0056		Mammary Gland	0.762238	0.332667	0.000999001
MDA Mb231	0.0486892	0.0363779	-3.00263	-22.1118		MDA Mb231	0.961039	0.968032	0.002997
Medulla	-0.0724053	1.59623	1.82737	-2.11909		Medulla	0.929071	0.328671	0.160839
Midbrain	0.27256	4.71171	7.10546	-8.85117		Midbrain	0.783217	0.112887	0.00799201
Monocytes	1.90773	6.08202	3.11064	-3.13932		Monocytes	0.352647	0.0869131	0.186813
Myometrium	0.140584	-3.07984	-5.25697	20.8588		Myometrium	0.89011	0.218781	0.000999001
Nipple	-0.0562516	-1.30161	0.263698	1.3706		Nipple	0.915085	0.392607	0.304695
Nodose Nucleus	0.470026	1.49587	2.87328	-7.73717		Nodose Nucleus	0.613387	0.312687	0.004995
Occipital Lobe	-0.0460703	1.02817	0.261611	-7.89767		Occipital Lobe	0.954046	0.434565	0.00899101
Oral Mucosa	0.173277	-0.564426	2.22112	-8.19804		Oral Mucosa	0.849151	0.661339	0.00799201
Ovary	-0.123784	-6.94894	-6.91233	8.00504		Ovary	0.888112	0.0519481	0.015984
Pancreas	5.15373	11.9136	13.2642	-1.78385		Pancreas	0.130869	0.030969	0.387612
Paravertebral Muscle	0.0140292	1.94426	-0.835838	0.380894		Paravertebral Muscle	0.978022	0.211788	0.648352
Parietal Lobe	0.515395	2.23273	1.75508	-9.98253		Parietal Lobe	0.646354	0.253746	0.003996
PBMC	1.66048	-0.336697	-1.66412	-8.30548		PBMC	0.374625	0.787213	0.020979
Penis	0.189399	-1.82402	-3.69618	3.88434		Penis	0.848152	0.310689	0.0729271
Pericardium	1.61193	0.513071	-0.74487	20.5547		Pericardium	0.331668	0.679321	0.000999001
Peritneum	-0.58081	-1.08336	-9.11966	10.3695		Peritneum	0.602398	0.503497	0.004995
Pharyngeal Mucosa	0.793838	-0.742985	1.90773	-4.21103		Pharyngeal Mucosa	0.551449	0.59041	0.0859141
Pituitary Gland	0.704552	-0.232874	5.41975	-8.76414		Pituitary Gland	0.569431	0.832168	0.00999001
Placenta	1.39577	2.75608	-1.63	1.25481		Placenta	0.240759	0.108891	0.305694
Pons	0.176054	2.29905	0.925759	-9.04466		Pons	0.829171	0.195804	0.001998
Prefrontal Cortex	-0.312725	0.202847	-0.0111127	-4.52689		Prefrontal Cortex	0.699301	0.809191	0.032967
Prostate	-1.49409	-19.8919	-14.0734	73.0396		Prostate	0.552448	0.026973	0.000999001
Prostate Gland	-0.649424	-23.1309	-13.3532	59.4142		Prostate Gland	0.728272	0.015984	0.000999001
Putamen	-0.145234	2.96411	7.62711	-7.76578		Putamen	0.913087	0.307692	0.031968
Retrocervical Infiltrate	0.308913	-0.978774	-2.53475	18.0382		Retrocervical Infiltrate	0.683317	0.380619	0.000999001
Salivary Gland	0.0289651	0.498834	1.92595	1.21176		Salivary Gland	0.98002	0.709291	0.418581
Saphenous Vein	0.603645	-0.392301	-0.769181	21.4727		Saphenous Vein	0.599401	0.729271	0.000999001
Skeletal Muscle	0.597181	1.65377	3.5615	-3.6441		Skeletal Muscle	0.585415	0.38961	0.0679321
Skin	0.614228	-0.240474	-0.840688	-4.07472		Skin	0.588412	0.779221	0.0519481
Small Intestine	1.57287	1.78396	0.52949	2.44064		Small Intestine	0.196803	0.202797	0.10989
Spinal Cord	-0.267785	0.496286	0.307146	0.750461		Spinal Cord	0.728272	0.613387	0.441558
Spleen	0.942887	0.160673	-1.0738	-2.37636		Spleen	0.52048	0.89011	0.227772
Stomach	0.751748	-0.48766	-2.40507	10.9565		Stomach	0.47952	0.64036	0.002997
Substantia Nigra	0.416671	4.85303	6.99417	-3.45778		Substantia Nigra	0.706294	0.128871	0.118881
Subthalamic Nucleus	0.283334	4.99342	4.61474	-2.19443		Subthalamic Nucleus	0.742258	0.0939061	0.201798
Synovial Membrane	0.112991	0.114486	-5.07958	14.6082		Synovial Membrane	0.913087	0.929071	0.001998
T Cells	0.916959	1.01989	3.04261	-34.4741		T Cells	0.535465	0.529471	0.000999001
Temporal Lobe	0.0902846	4.10103	1.56195	-6.43986		Temporal Lobe	0.913087	0.11988	0.021978
Testes	0.140844	0.772244	1.88372	-21.4248		Testes	0.861139	0.558442	0.000999001
Thalamus	0.0991339	5.27245	7.24924	-6.85235		Thalamus	0.924076	0.150849	0.041958
Thymus Gland	0.264769	-1.49336	-4.66907	-15.3109		Thymus Gland	0.841159	0.515485	0.002997
Thyroid Gland	-0.519212	-2.26725	-0.696841	2.02714		Thyroid Gland	0.583417	0.208791	0.162837
Tongue	2.16602	0.475897	1.45008	-0.750764		Tongue	0.226773	0.689311	0.514486
Tonsil	3.46737	-0.0873778	0.028042	-11.0623		Tonsil	0.192807	0.941059	0.015984
Trachea	-0.152204	-0.377042	1.41322	10.1554		Trachea	0.853147	0.765235	0.00599401
Trigeminal Ganglia	0.203509	-0.306451	-0.0342176	5.18816		Trigeminal Ganglia	0.777223	0.712288	0.012987
Urethra	-0.69816	-10.4048	-9.44215	56.0413		Urethra	0.685315	0.0619381	0.000999001
Uterus	-0.231059	-0.667801	3.27617	1.03649		Uterus	0.83017	0.647353	0.464535
Vagina	0.822544	-2.87982	-3.58816	25.3756		Vagina	0.515485	0.174825	0.000999001
Vena Cava	1.97526	6.51744	5.75468	7.95802		Vena Cava	0.387612	0.147852	0.04995
Ventral Tegmental Area	0.00113552	6.67517	6.69629	-5.59104		Ventral Tegmental Area	0.999001	0.0899101	0.0629371
Vestibular Nuclei Superior	-0.504458	2.9213	3.23557	-4.32881		Vestibular Nuclei Superior	0.629371	0.183816	0.0569431
Vulva	3.434	1.88126	5.10437	-0.756527		Vulva	0.103896	0.246753	0.485514
PhysioSpace 2	Gleason 6 vs. 7	Gleason 6 vs. 8	Gleason 6 vs. 9
Adrenal Gland	-0.0771036	-0.0291362	4.95811
Amygdala	-0.0201648	-1.25331	-0.5073
Bladder	-1.10769	-3.35471	-2.54979
Bone Marrow	-0.017367	2.17676	4.27337
Brain	-0.452709	0.634802	2.2281
Breast	-0.206256	-1.14499	-6.14569
Caudate Nucleus	0.0817422	0.0369041	0.259919
Cerebellum	-0.354981	-2.8933	2.27658
Colon	0.792974	0.134468	-2.01687
Corpus	-0.345858	-0.564781	-0.255508
Fetal Brain	0.0892618	0.0349706	2.89623
Fetal Liver	-1.16437	0.492609	1.22261
Fetal Lung	-1.12331	-1.02295	1.38609
Heart	-0.125329	2.61963	0.127412
hippocampus	-0.20329	-0.0777141	-0.0254169
Kidney	0.910325	2.64977	-0.462492
Liver	0.0434043	2.15146	0.349972
Lung	-0.16407	0.254606	-0.841276
Ovary	0.486385	-3.17168	-1.38722
Pancreas	1.95122	2.71026	-0.0523979
Pituitary Gland	0.502718	-0.668684	-0.595991
Placenta	0.614181	4.04902	-0.460971
Prostate	0.189567	-3.51199	-3.45677
Salivary Gland	-0.330306	0.857902	4.76733
Skeletal Muscle	0.443278	-0.00393073	-0.0114394
Skin	-0.136099	-0.43988	-4.85287
Small Intestine	0.351597	0.212115	0.550622
Spinal Cord	-1.69479	-0.22527	-0.225923
Spleen	0.6066	4.71102	0.125707
Stomach	-0.00672222	-1.2632	-2.81433
Testis	-0.290142	-0.156498	-1.18537
Thalamus	-0.121278	0.325786	0.59691
Thymus	0.334356	-0.462215	-0.285577
Thyroid	0.381557	1.38339	-0.0904206
Trachea	0.319953	-0.289438	-0.0356143
Uterus	0.142377	0.363806	-2.00225
PhysioSpace 3	Gleason 6 vs. 7	Gleason 6 vs. 8	Gleason 6 vs. 9
293t-tva	-0.343411	-6.50342	-1.52702
600MPE breast cancer	-0.410559	-2.28733	0.0491143
A549 lung adenocarcinoma	-1.59017	-3.30507	-0.122955
A673 Ewing tumor	-1.59355	-5.14899	-3.49284
ABC-1 lung adenocarcinoma	-1.47184	-6.46182	-9.60775
AMO-1 myeloma	-0.745534	-2.39765	-1.78677
AU565 breast carcinoma	-0.628688	-3.06928	-0.66338
B cell	-0.0373367	-5.40666	-0.670745
B-cell lymphoma	-0.614975	-1.54919	-1.60553
B-cell lymphoma cell line	-0.0761023	-2.66643	0.428144
BT20 breast cancer	0.553864	-2.49222	-0.344573
BT474 breast cancer	-0.302823	-5.75135	-5.85306
BT483 breast cancer	-1.35321	-2.71609	-0.416888
BT549 breast cancer	-1.21619	-3.14391	-1.77199
BeWo choriocarcinoma	-0.159463	-2.57053	-3.16399
C2C12 mouse muscle myoblast	-0.440656	-3.657	-2.86787
CAL27 head neck squamous cell carcinoma	-0.611929	-1.21263	7.55678
CAMA1 breast cancer	-1.84043	-3.35653	-0.0981768
CCL-153 fetal pulmonary fibroblast	-2.10456	-7.01917	-8.52976
CD138+ plasma cell	0.841518	0.0505089	0.418133
CD138+ plasma cell monoclonal gammopathy	0.946408	0.420128	3.33288
CD138+ plasma cell myeloma	0.0617237	-0.380895	2.81741
CD33+ cells	0.362278	-2.37472	-0.431291
CD34+ blood cell	-0.370829	-4.10942	-5.28741
CD34+ blood cell thymus	-1.13276	-7.10177	-4.23643
CMK megakaryoblastic	-1.26228	-1.40173	-0.599377
Calu-1 lung epidermoid carcinoma	-1.52525	-2.59297	-5.13833
Calu-3 lung adenocarcinoma	-2.318	-4.83168	-3.34437
Calu-6 lung anaplastic carcinoma	0.0206222	-5.90887	-0.969023
DU 145 prostate carcinoma	-0.716445	-1.4569	0.0461824
EBC-1 lung squamous cell carcinoma	-0.239668	-3.35324	0.371665
EKVX lung non small cell carcinoma	-0.635592	-1.0666	-0.115773
EW24 Ewing sarcoma cell line	-0.789152	-3.53022	-1.93892
FM9514 human embryonic myoblast	-0.274874	-1.7412	0.0518296
FR4 multiple myeloma	-0.891805	-4.06281	-2.70253
H1 mesenchymal precursor	-1.82012	-3.76686	-7.47396
H9 mesenchymal precursor	-0.683756	-1.62347	-5.31282
HBL 100 breast cancer	-0.736252	-0.544027	1.32462
HCC lung adenocarcinoma	-0.449712	-1.32297	-1.68763
HCC-2998 colon cancer	-0.471292	-2.12093	0.322505
HCC1007 breast cancer	-0.898999	-2.06276	0.607155
HCC1171 lung non small cell lung carcinoma	-2.7451	-9.01165	-2.32373
HCC1187 breast cancer	-1.83655	-2.85877	-0.340629
HCC1195 lung adenocarcinoma	-1.324	-0.907425	0.00371137
HCC1359 lung large cell carcinoma	-1.05696	-2.01758	-4.35601
HCC1428 breast cancer	-0.0776509	-1.19374	0.363461
HCC15 lung squamous cell carcinoma	0.189222	-5.10069	-7.55428
HCC1500 breast cancer	-1.07629	-5.50857	-1.54163
HCC1937 breast cancer	-1.81169	-4.43086	-0.874104
HCC2157 breast cancer	-0.132005	-0.851368	-0.0991927
HCC2185 breast cancer	-0.438498	-1.42171	-0.434067
HCC227 lung adenocarcinoma	-1.19178	-0.414153	-5.08356
HCC2935 lung non-small cell lung cancer line	-2.15412	-2.82403	-2.95937
HCC3153 breast cancer	-1.13333	-1.99253	-1.63283
HCC366 non-small cell lung carcinoma	-1.63328	-9.77098	-3.103
HCC38 breast cancer	-1.7727	-1.30777	-0.269495
HCC44 non-small cell lung carcinoma	-0.0140987	-1.41383	-0.965651
HCC515 lung adenocarcinoma	-2.90105	-2.00364	-2.93413
HCC70 breast cancer	-1.24243	-4.46701	-5.59261
HCC78 lung non-small cell carcinoma	-3.16718	-6.24048	-2.9606
HCC827 lung adenocarcinoma	0.236258	-0.31797	0.388387
HCC95 lung non-small cell carcinoma	-0.505532	-4.91744	0.781887
HCT-15 colorectal adenocarcinoma	-0.217908	-3.50057	-1.37117
HCT116 colorectal carcinoma	-1.00251	-5.09212	-1.86231
HEK293 embryonic kidney	-0.543752	-7.66322	-4.02153
HEK293T embryonic kidney	-0.204816	-2.09653	0.0193829
HMEC S1	-2.87121	-7.40398	0.035752
HMEC184 breast cancer	-0.679053	-1.36992	3.34371
HMT3522S1 breast cancer	-2.19976	-6.13219	0.027979
HMT3522S1 breast epithelium	-1.21263	-10.2645	-1.90522
HOP 92 non-small cell lung carcinoma	-1.21717	0.0508193	0.274119
HOP-62 lung adenocarcinoma	-4.94875	-4.30161	-3.00302
HS578T breast cancer cell line	-1.95387	-3.44264	-5.50348
HeLa cervical adenocarcinoma	-1.01445	-6.35889	-3.75187
HeLa cervical adenocarcinoma transfected	-0.58054	-1.48205	-1.4934
Hep-2 larynx sqamous cell carcinoma	-1.53919	-8.1128	-1.27237
I-6 embryonic stem cell	0.503122	-1.67951	0.197812
IB3-1 adenovirus transformed bronchial epithelia	-0.329691	-1.74521	-0.0331971
IGROV1 ovarian cancer	0.157139	-2.70783	-1.80041
JEG3 placental choriocarcinoma	-0.863966	-3.39117	-4.46396
Jurkat T lymphocyte	-0.0210604	-3.59844	-1.23265
KELLY neuroblastoma	-1.92749	-1.61824	-1.09879
KM12 colon cancer	-0.594787	-1.20986	0.27218
KM4 multiple myeloma	-1.02409	-4.40773	-1.99077
KS Y-1 Kaposis sarcoma AIDS associated	0.453432	-1.28737	0.338662
KS-IMM Kaposis sarcoma non AIDS associated	-2.25419	-1.58499	-4.98621
Kaposi sarcoma	-0.308516	-2.43101	-1.63968
LC-1F lung squamous cell	-0.37633	-9.52243	-5.60032
LC1/SQ lung squamous cell	-0.266817	-8.24884	-3.08344
LC2/AD non-small cell lung adenocarcinoma	-1.93369	-2.50014	-8.10036
LK-2 lung squamous cell	-0.457292	-3.7435	-4.62282
LNCaP prostate cancer	-0.00146677	-12.0807	-3.76966
LOXIMVI malignant amelanotic melanoma	-0.243196	-0.2433	-0.99674
LU134 lung small cell cancer	-0.0480321	-6.39877	-1.90448
LU139 lung small cell cancer	-0.747745	-10.2903	-6.5973
LU165 lung small cell cancer	-1.18103	-8.91004	-5.32618
Lu130 lung small cell cancer	-0.027979	-2.64717	-3.60698
Lu65 lung non-small cell adenocarcinoma	-1.86353	-6.10528	-7.5218
M14 malignant melanoma	-0.719859	-1.13142	-2.29492
M70e hematopoietic	-0.0428087	-2.93965	0.500049
MALME-3M malignant melanoma	-2.50722	-1.05715	-1.84455
MCF10A breast epithelial fibrocystic disease	-0.333477	-3.92783	-1.79346
MCF10A-myc breast epithelial fibrocystic disease	-0.981674	-0.76218	-0.925083
MCF12A breast epithelial+M824	-2.23116	-6.62905	-4.01395
MCF7 breast epithelial adenocarcinoma	0.285076	-1.44914	-0.111607
MDA-MB-134VI breast cancer	-0.10123	-1.81434	0.703628
MDA-MB-175VII breast cancer	-2.25016	-0.192822	0.147831
MDA-MB-231 breast cancer	-0.571497	-3.21077	-4.4613
MDA-MB-361 breast cancer	-1.22609	-2.73383	-1.33329
MDA-MB-415 breast cancer	-0.506605	-1.41128	-1.93071
MDA-MB-435 melanoma	-2.32154	-2.00111	-0.857069
MDA-MB-436 breast cancer	-0.937291	-0.982924	-0.569667
MDA-MB-453 breast cancer	-0.38766	-4.15778	0.238013
MDA468 breast cancer	-1.94688	-4.75575	-7.63202
MOLT4 T cell acute lymphoblastic leukemia	-0.171767	-3.54814	-2.46545
MRC5 fetal fibroblast	-1.07088	-0.956447	-0.033272
MS-1 lung small cell lung cancer	-0.209288	-7.36591	-4.91023
NC-NC lymphoblastoid B cell	-1.51731	-3.29561	-3.25175
NCI-ADR-RES ovarian cancer	-0.251242	-2.05328	-0.16978
NCI-H226 lung squamous cell carcinoma	-0.232657	-0.6833	-3.00147
NCI-H322M lung small cell bronchioalveolar carcinoma	-0.800188	-5.24838	-1.90103
NCI-H460 lung large cell carcinoma	-0.126843	-0.329691	-0.0684239
NCI-H522 lung adenocarcinoma	-0.52893	-4.6621	-0.889071
NCI-H929 myeloma	-0.143816	-1.38736	-0.389964
NCU-MM1 multiple myeloma	0.228152	-1.86963	-0.837193
OVCAR-3 ovarian cancer	-0.190679	-1.84722	-0.0442628
OVCAR-4 ovarian cancer	-0.503657	-1.14406	-0.478353
OVCAR-5 ovarian cancer	-0.775454	-2.10301	-0.239668
OVCAR-8 ovarian cancer	-1.22828	-4.36354	-4.1354
PC-1 lung squamous cell cancer	-1.90374	-10.8753	-4.11418
PC9 lung non-small cell adenocarcinoma	-0.744588	-4.23346	-2.14076
QG-56 lung squamous cell cancer	-1.89586	-5.53878	-4.43011
RERF-LC-AI lung sqamous cell cancer	-0.91537	-5.09742	-10.8265
RERF-LC-KJ lung non-small cell adenocarcinoma	-3.06614	-5.87236	-7.26604
RERF-LC-MS lung non-small cell adenocarcinoma	-1.18181	-11.4206	-8.18355
RJ2.2.5 Burkitts lymphoma	-0.759633	-4.32145	-1.51709
RKO colon carcinoma	0.66323	-4.21679	-1.53498
RXF-393 renal cell carcinoma	-1.1481	-1.08807	-1.09935
SBC-5 lung small cell cancer	-1.47488	-5.40539	0.51887
SBC3 lung small cell cancer	-2.53678	-2.89464	-1.11733
SF-268 glioblastoma	-0.156119	-0.965472	-8.86979
SF-539 glioma	-1.43133	-1.85889	-4.79997
SK-N-AS neuroblastoma	-3.6467	-1.67604	-1.10539
SK-N-MC neuroblastoma	-0.629714	-4.10176	-1.84285
SK-N-SH neuroblastoma cell	-1.91782	-3.32599	-0.98543
SKBR3 breast adenocarcinoma	-0.636329	-2.34422	-3.33419
SKMC fetal skeletal muscle myoblast	0.380293	-1.10294	0.837193
SKMM1 multiple myeloma	-0.592927	-5.43911	-2.87152
SN12C renal cell carcinoma	-0.582526	-1.18943	0.0560471
SNB-19 glioblastoma	-0.797098	-1.98925	-2.26333
SNB-75 astrocytoma	-1.23007	-1.05308	-1.99632
SQ-5 lung sqamous cell cancer	-0.298271	-8.1237	-3.88975
SR lymphoma	-0.661581	-2.80989	-1.51159
SUM1315MO2 breast cancer	-1.84698	-1.82349	-0.75154
SUM149PT breast cancer	-0.557344	-2.36921	-0.0076671
SUM159PT breast cancer	-0.320008	-1.74332	-0.480191
SUM185PE breast cancer	-0.00293849	-2.67609	-0.434952
SUM190PT breast cancer	-0.615992	-4.4396	-1.07909
SUM225CWN breast cancer	-3.22913	-9.57153	-5.99423
SUM44PE breast cancer	-0.481767	-0.381256	-0.660533
SUM52PE breast cancer	-0.894714	-2.36343	-2.2671
SW480 colon cancer primary tumor derived	-0.637655	-2.23356	-5.3074
Skgt4 esophageal cancer	-6.04449	-6.57027	-2.86393
Su-dhl1 anaplastic large cell lymphoma	-0.874443	-1.28981	-2.75699
T cell	-0.0684239	-8.07651	-3.3378
T cell diseased	0.125427	-4.72194	-3.07525
T47D breast ductal carcinoma	-0.897284	-5.06807	-2.78323
TERV	-0.110484	-0.0466442	1.85792
TK-10	-0.5461	-0.220431	0.559158
U251 glioblastoma	-1.70625	-1.73484	-2.2849
U937 lymphoma	-0.562652	-2.9813	-2.438
UACC-257 melanoma	-1.45259	-1.0292	-0.878345
UACC-62 melanoma	-0.66338	-0.447409	0.3725
UACC812 breast cancer	-1.26853	-3.09731	-3.70463
UO-31 renal cell carcinoma	-1.13486	-0.451891	-2.61783
WI38 fetal fibroblast	-0.192042	-1.29837	-0.957331
ZR751 breast cancer	-2.01378	-1.88849	-0.441037
ZR7530 breast cancer	-0.127021	-0.867001	0.0672213
ZR75B breast cancer	-1.10482	-3.2259	-3.01142
a498 renal cell carcinoma	-0.0354507	-0.750748	-0.227132
acute lymphoblastic leukemia	0.317857	-4.21531	-0.477174
acute megakaryoblastic leukaemia	-1.31249	-1.51577	0.00987209
acute monoblastic and monocytic leukemia	0.363106	-0.853713	3.47372
acute myeloid leukemia	-0.491405	-7.94606	-6.87785
acute myelomonocytic leukemia	-0.373695	-2.08309	1.10974
acute promyelocytic leukemia	-0.182459	-6.34699	-1.62461
acute quadriplegic myopathy	-0.154823	-1.76937	-2.65242
adipose tissue normal	0.0442628	-2.01225	-4.01215
adipose tissue polycystic ovarian syndrome	-0.161327	-1.81386	-3.25078
adipose-derived adult stem cells	-0.474687	-0.792228	-6.87499
adipose-derived adult stem cells cultured	-0.397764	-0.556369	-10.2985
airway epithelial cell	-0.835034	-3.42433	-0.454846
airway epithelial cell cystic fibrosis	-0.685124	-6.77671	-4.19203
alveolar rhabdomyosarcoma	-1.55119	-2.44135	-3.74316
amygdala	0.137298	0.555115	2.10482
bladder	0.0206952	-0.420253	-0.837858
bladder cancer	-1.81699	-7.09499	-4.88025
bladder mucosa	-0.0227439	-0.811456	-2.24614
blood	1.78175	0.195166	-0.141274
blood transplant rejection	1.888	0.569385	0.564473
bone	0.137208	0.0947187	-3.67216
bone hyperparathyroidis	0.212584	0.270246	-2.14757
brain	-0.369399	-0.872579	0.203925
brain bipolar disorder	-0.137298	-1.05585	-0.566295
brain tumor	-1.70671	-1.6585	-3.54375
breast cancer	-0.977032	-3.27023	-4.69608
bronchial epithelia	-0.134512	-0.213285	0.958568
bronchoalveolar lavage cell	-0.898828	-3.03324	-3.80222
bronchoalveolar lavage cell transplant rejection	-0.988297	-3.04575	-4.39147
caco2 colon adenocarcinoma	0.0550286	-0.000558188	-1.6294
caki-1 renal cell carcinoma	-0.431291	-0.22989	-0.157882
caudate nucleus	-0.247679	-0.993501	-0.435837
caudate nucleus Huntingtons	0.0222309	-1.07107	-0.943599
ccrf-cem T-ALL	0.00752522	-0.772566	-0.588216
cerebellum	0.864303	-4.20828	-2.09912
cerebellum Huntingtons	1.12113	-3.92212	-2.15517
chondroblastoma	-0.576859	-2.50353	-3.40376
chondromyxoid fibroma	-0.819337	-0.180921	0.00589679
chondrosarcoma	-0.671649	-0.422502	-0.821642
chordoma	0.0416637	-0.191749	-0.0913647
chronic myeloid leukemia	2.04586	0.0184374	-0.624736
cirrhosis	-0.285294	-0.306279	0.701323
colo205 colorectal adenocarcinoma	-1.10464	-0.585083	-1.855
colon mucosa bowel disease	-0.0748828	-1.95112	-3.49788
colorectal cancer	-0.175186	0.513869	-0.189125
conjunctiva	-0.226113	-8.558	-1.43711
connective tissue fibroblast	-0.990449	-5.25584	-7.22051
coronary artery smooth muscle cell	-0.805568	0.0609316	-5.21983
dedifferentiated chondrosarcoma	-1.24183	-0.746639	-1.24743
dendritic cell	-0.232862	-4.34209	-0.960337
ea.hy926 cell imortalized endothelial	-1.4215	-2.35656	-0.609612
embryonal rhabdomyosarcoma	-1.57107	-5.64283	-4.2498
embryonic lung fibroblast	-1.47966	-5.4332	-9.59134
embryonic skin fibroblast	-2.57771	-6.17764	-8.72153
embryonic stem cell	-1.07237	-6.05341	-2.37224
endothelial cell	-0.395077	-2.2515	-2.1844
epidermis	0.06979	-2.32154	-2.28544
epidermis dermatitis	0.407346	-1.81964	-2.07897
erythrocyte	-1.44377	-4.7652	-3.29659
esophageal adenocarcinoma	-0.769204	-1.16335	-1.67465
esophagus Barretts	0.132005	-1.65459	-1.21184
esophagus epithelium	0.155749	-3.27056	-0.752174
ewings sarcoma	-2.01352	-7.62396	-2.44191
fetal lung	0.552752	3.21077	2.99371
fetal lung fibroblast	-1.10804	-4.0992	-5.03882
fibroblast Cockayne syndrome	-0.39045	-2.35079	-5.36718
fibromatosis	0.0644256	-0.282678	-0.799049
frontal cortex	-0.176807	-0.771445	-1.11733
frontal cortex Huntingtons	-0.102933	-0.546238	-1.20868
ganglioneuroblastoma	-0.643564	-3.66251	-1.28981
ganglioneuroma	-0.351103	-3.03387	-2.7949
germ cell tumor	-0.479796	-3.43998	-2.21676
gingiva cell periodontitis	-0.958215	-1.39559	-0.581674
glioblastoma	-2.8135	-3.25078	-2.07356
glioblastoma cell line	-2.09317	-1.32338	-3.67043
granulocyte	-0.612508	-5.32408	-2.58894
hI60 promyelocytic leukemia	-0.773849	-0.949925	-0.794013
head and neck squamous cell carcinoma	-1.40448	-3.56102	-9.84884
heart	-0.706862	-1.41404	-3.38654
heart disease	-0.737979	-0.364409	-2.65942
hematopoietic stem cell	-0.255135	-3.01889	0.193505
hepatocellular carcinoma	-1.51599	-1.14406	-0.467387
hippocampus CA1	-0.643268	-0.443454	-0.857573
hippocampus CA1 Alzheimers	-1.4414	-1.10256	-2.10093
ht-29 colorectal adenocarcinoma	-0.41465	-3.18221	-1.00666
human bronchial epithelial cell line	-1.26409	-5.71232	-4.56981
hypopharynx	-0.999261	-4.82612	-11.4435
hypothalamus	-0.281699	-0.805078	-1.51357
k562 myelogenous leukaemia	-0.551502	-4.51634	-1.3131
keratinocyte	0.196047	-0.471944	-0.752015
kidney	-0.29286	-0.560275	-1.47292
kidney carcinoma	-0.583236	-1.58544	-0.646676
kidney epithelium	-1.36468	-0.315936	-0.0896949
leiomyosarcoma	-0.86245	-0.379571	-0.319668
leukocyte	1.19198	-0.401931	-1.43926
leukocyte multiple organ failure	1.16141	0.72188	-0.456519
ligament cell periodontitis	-1.98774	-2.70223	-2.13371
lipoma	-0.169686	-1.42919	0.490213
liposarcoma	-0.549699	-1.10482	0.469338
liver	-0.130042	0.163478	2.98441
lung	-0.363817	-0.874442	-1.4485
lung cancer	-1.32957	-1.07778	-3.00333
lung emphysema	0.514139	0.809	2.41347
lymph node	0.0104429	-6.11424	-2.86362
lymphocyte	-0.599664	-3.72195	-1.97541
lymphocyte asthma	0.46466	-6.01333	-1.98044
macrophage	-0.929957	-5.24796	-3.33354
malignant peripheral nerve sheath tumor	-1.04239	-5.81628	-2.01276
mcf-7aro breast epithelial adenocarcinoma	-0.145	-3.03324	-0.671951
mesangial cell	-2.28788	-2.44638	-6.70503
mesenchymal stem cell	-1.97642	-3.34272	-5.32576
microvascular endothelial	-0.772246	-3.15569	-7.47993
monocyte	0.152608	-1.20395	-0.810965
monocyte familial hypercholesterolemia	-0.580114	-2.19922	-0.717841
monocyte multiple organ failure	-0.0083772	-0.31447	-0.194188
mononuclear cell	0.68406	-2.72406	-2.65067
mononuclear cell infection	0.7997	-2.62884	-1.69506
monophasic synovial sarcoma	-1.23425	-4.47311	-3.39349
multiple myeloma	0.392761	-0.218714	0.0692271
multipotent adult progenitor cell	-0.987759	-3.72195	-2.74599
myelogenous leukemia	-1.59265	-4.2216	-2.21809
myometrium	-2.08697	-5.5439	-4.80076
myxoid liposarcoma	-3.38092	-6.50574	-3.12707
neuroblastoma	-1.19178	-4.03418	-1.76914
neurofibroma	-0.260426	-7.60538	-0.86043
oral squamous cell carcinoma	0.066741	-0.16301	-1.79729
oropharynx	-0.52893	-4.1065	-11.1133
osteosarcoma	-1.2014	-0.359679	-0.899858
ovarian tumor	-2.02444	-2.28544	-6.47199
ovary	-2.38189	-9.96331	-4.30947
pc-10 lung sqamous cell cancer	-1.20829	-12.8236	-5.6523
pc3 prostate cancer	-0.0414351	-0.980065	-0.566436
pc6 lung small cell cancer	-0.397642	-4.36844	-3.05296
pc7 lung non-small cell adenocarcinoma	-1.44592	-4.39297	-6.32645
placenta basal plate	0.141455	-0.396297	-3.24043
plasma cell	0.169874	1.63442	5.3567
plasma-cell leukemia	-0.927693	-1.80112	-0.203529
preadipocytes	-1.65206	-2.40153	-3.49855
precursor T lymphoblastic leukemia	-0.253028	-5.34163	-1.28229
prefrontal cortex	0.051363	0.569948	1.16103
primary fibroblast	-0.49552	-3.14836	-4.95559
primary intervertebral disc	-1.86621	-4.60498	-4.43618
progeria syndrome fibroblast	-0.389964	-1.96037	-5.51538
prostate cancer	0.0214258	-1.41149	0.559437
prostate gland	0.208292	-3.82154	0.448177
pterygium	0.0634704	-5.10273	-1.51643
regenerating cell periodontitis	-0.411673	-1.16277	-0.271642
renal cell carcinoma	-0.910703	-2.11755	-4.17655
rpmi-8226 myeloma	-0.623275	-0.241949	1.88726
sarcoma	-0.715051	-0.285076	-1.95662
schwannoma	-0.551641	-5.12235	0.397397
sk-mel-28 melanoma	-3.22591	-3.22719	-4.3926
skeletal muscle	-0.0789583	0.893173	0.977389
skeletal muscle diseased	-0.245278	-0.244549	-0.48361
skeletal muscle muscular dystrophy	0.166481	0.311657	0.0425795
skin	0.195558	-0.498315	0.678902
skin basal cell UV treated	-1.09784	-1.76486	0.191263
skmel5 melanoma	-0.314921	0.305274	0.289563
small intestine	-0.0450298	-0.320348	0.791257
smooth muscle	-1.97717	-3.48243	-3.16782
spindle cell tumor	-0.329806	0.620503	-0.218109
squamous cell carcinoma of the oral cavity	-0.464012	-2.58203	-3.46168
ssMCF7 breast cancer	0.431795	-1.34178	-0.143816
te85 osteosarcoma	-0.461552	-3.84621	-4.50063
testis	-0.442181	-1.3718	-4.84837
theca	-0.0142427	0.0215721	0.873427
theca polycystic ovarian syndrome	-0.262125	-1.04534	-0.343875
thymocyte	-1.21856	-6.99896	-4.53054
thyrocyte	-0.502721	-3.78329	-4.73412
thyroid adenocarcinoma	-0.584657	-0.955565	-1.44119
thyroid gland	0.278442	0.168836	0.980066
tonsil	-0.476126	-4.55592	-3.20563
trabecular meshwork cell	-0.367733	0.0193101	-0.501919
ts anaplastic large cell lymphoma	-0.78366	-1.96187	-1.88383
u-20s osteosarcoma	-0.921261	-2.20055	-6.25726
umbilical vein endothelial cell	-0.179579	-1.42086	-3.39018
universal reference	-2.84848	-3.7442	-4.00061
unknown gliobastoma	-2.12666	-1.15813	-3.54375
unknown lung adenocarcinoma	-0.980066	-6.11648	-2.41347
unknown lung cancer	-2.53763	-3.34469	-3.91358
unknown lung cell carcinoma	-0.425006	-1.015	3.51134
unknown lung large cell carcinoma	-0.381618	-7.25672	-2.87121
unknown lung mesothelioma	-0.218311	-6.7215	-5.16008
unknown lung neuroendocrine	-0.011873	0.0160461	0.294954
unknown lung non small cell cancer	-0.333936	-4.25091	-0.410188
unknown lung small cell cancer	0.273687	-5.43996	-1.44721
unknown lung squamous cell carcinoma	-0.544304	-1.92153	-0.555951
unknown small cell lung cancer	0.988834	-0.752173	3.43399
uterine tumor	-2.17121	-4.3926	-4.07554

## Sheet: Prostate cancer GSE16560
PhysioSpace 1	Gleason 6 vs. 7	Gleason 6 vs. 8	Gleason 6 vs. 9	Gleason 6 vs. 10		p-vals PhysioSpace 1	Gleason 6 vs. 7	Gleason 6 vs. 8	Gleason 6 vs. 9	Gleason 6 vs. 10
Accumbens	-2.72918	-0.955014	-3.87446	-0.688006		Accumbens	0.028971	0.380619	0.033966	0.555445
Adipose Tissue	-1.6396	-5.5246	0.463347	-6.3018		Adipose Tissue	0.150849	0.012987	0.597403	0.015984
Adrenal Gland Cortex	-1.31804	-1.64587	-0.640226	-1.02465		Adrenal Gland Cortex	0.0809191	0.048951	0.266733	0.155844
Amygdala	-1.61181	-0.115588	-2.33947	-0.347917		Amygdala	0.112887	0.867133	0.0709291	0.677323
Aorta	-0.199059	-1.88623	0.191026	-1.39271		Aorta	0.75025	0.166833	0.78022	0.295704
B Cells	-0.196128	0.419376	0.0291197	0.419066		B Cells	0.791209	0.615385	0.954046	0.65035
Bone Marrow	-0.231291	0.986424	1.99713	1.46184		Bone Marrow	0.767233	0.413586	0.128871	0.305694
Breast	6.49602	1.20732	6.58731	2.50436		Breast	0.000999001	0.323676	0.00599401	0.194805
Bronchus	-0.357247	-3.56798	-0.683463	-2.80408		Bronchus	0.614386	0.044955	0.502498	0.105894
Caudate	-1.63732	-0.656484	-2.42328	-0.527513		Caudate	0.0819181	0.452547	0.0639361	0.57043
CD4	0.939703	1.11539	1.34219	1.76017		CD4	0.360639	0.38961	0.284715	0.225774
Cerebellum	-3.42086	-0.0384557	-2.29543	0.158593		Cerebellum	0.017982	0.954046	0.0799201	0.834166
Cerebral Cortex	-1.14485	-0.0872347	-2.1554	0.0566895		Cerebral Cortex	0.217782	0.904096	0.0819181	0.929071
Cervix	-0.118846	-2.46155	-0.0495103	-2.07454		Cervix	0.827173	0.0899101	0.923077	0.173826
Colon	-1.27893	-0.696747	-0.617611	-0.449885		Colon	0.200799	0.455544	0.498501	0.625375
Coronary Artery	-3.93021	-4.2947	0.00867411	-3.38128		Coronary Artery	0.00799201	0.026973	0.991009	0.0769231
Corpus Callosum	-0.459806	0.137857	-1.96147	-0.997148		Corpus Callosum	0.408591	0.779221	0.041958	0.212787
Deltoid Muscle	-2.80184	-0.944502	-1.41486	-0.211394		Deltoid Muscle	0.016983	0.287712	0.14985	0.77023
Dorsal Root Ganglia	-0.720938	-2.07198	-0.0502816	-1.76312		Dorsal Root Ganglia	0.294705	0.048951	0.92008	0.10989
Endometrium	7.39914	3.50741	8.45252	3.79204		Endometrium	0.000999001	0.0559441	0.001998	0.131868
Endometrium/Ovary	0.775587	-1.10267	3.17423	-0.378254		Endometrium/Ovary	0.391608	0.36963	0.0549451	0.768232
ESC	2.65459	6.51331	1.92181	6.92094		ESC	0.046953	0.00699301	0.178821	0.00799201
Esophagus	0.018513	-0.0798462	0.165336	0.369326		Esophagus	0.965035	0.846154	0.747253	0.575425
Fallopian Tube	1.12154	-0.0267216	-0.0458622	-0.853149		Fallopian Tube	0.123876	0.953047	0.918082	0.340659
Fetal Brain	0.67104	3.26399	0.922777	4.29098		Fetal Brain	0.350649	0.016983	0.286713	0.00599401
Fetal Liver	-1.04837	1.58762	0.738047	0.344441		Fetal Liver	0.235764	0.207792	0.406593	0.674326
Frontal Cortex	-0.386053	1.14963	-1.30121	1.09283		Frontal Cortex	0.528472	0.193806	0.146853	0.218781
Frontal Lobe	-2.21193	-0.521759	-2.75724	0.0188748		Frontal Lobe	0.0619381	0.554446	0.0509491	0.973027
Globus Pallidus	-2.58679	-0.686111	-3.17821	-1.20242		Globus Pallidus	0.027972	0.430569	0.026973	0.364635
Heart	-1.19021	-2.05856	-0.0566895	-0.552512		Heart	0.193806	0.0629371	0.911089	0.508492
HepG	-0.200038	7.5452	1.51943	6.58731		HepG	0.71029	0.000999001	0.177822	0.016983
Hippocampus	-1.4436	-0.122779	-1.90705	-0.0997634		Hippocampus	0.145854	0.853147	0.103896	0.887113
HUVEC Cell Line	0.13988	6.30067	2.78395	1.93045		HUVEC Cell Line	0.758242	0.000999001	0.015984	0.0589411
Hypothalamus	-1.35616	-0.0606117	-1.68489	-0.203477		Hypothalamus	0.14985	0.928072	0.11988	0.791209
Joint Tissue Synovium	0.104638	-0.942319	1.13388	-1.0933		Joint Tissue Synovium	0.852148	0.344655	0.256743	0.386613
Kidney	-0.82583	0.264066	-2.40667	-0.895308		Kidney	0.245754	0.678322	0.030969	0.277722
Liver	-2.04645	-0.746667	-1.47857	-3.70364		Liver	0.04995	0.35964	0.0849151	0.00899101
Lung	-0.67104	-4.07545	0.149628	-4.1683		Lung	0.464535	0.036963	0.852148	0.0659341
Lymph Nodes	0.176403	-0.897867	1.9249	0.0430006		Lymph Nodes	0.809191	0.390609	0.152847	0.949051
Mammary Gland	0.0300453	-2.72992	-0.416896	-1.84553		Mammary Gland	0.954046	0.038961	0.578422	0.143856
MDA Mb231	2.64299	8.79235	1.70748	4.53804		MDA Mb231	0.043956	0.000999001	0.195804	0.047952
Medulla	-1.2201	-0.299789	-1.77258	-0.570605		Medulla	0.117882	0.631369	0.0699301	0.441558
Midbrain	-1.79038	0.0874413	-1.83167	-0.215134		Midbrain	0.0639361	0.876124	0.0739261	0.755245
Monocytes	-1.67567	-1.35668	-0.349369	-0.367845		Monocytes	0.174825	0.293706	0.666334	0.729271
Myometrium	0.678181	-0.398164	0.654628	-0.485465		Myometrium	0.403596	0.621379	0.434565	0.589411
Nipple	-0.289631	-1.52437	-0.4281	-1.1482		Nipple	0.603397	0.116883	0.509491	0.217782
Nodose Nucleus	-0.179972	0.12256	-0.914152	-0.251168		Nodose Nucleus	0.711289	0.819181	0.248751	0.717283
Occipital Lobe	-0.916736	0.0878547	-2.04709	0.438468		Occipital Lobe	0.286713	0.884116	0.101898	0.596404
Oral Mucosa	0.0326463	0.371996	0.638756	1.73665		Oral Mucosa	0.958042	0.55045	0.374625	0.0729271
Ovary	0.635089	0.114073	2.71888	0.424977		Ovary	0.396603	0.849151	0.044955	0.672328
Pancreas	-5.30868	-0.0145519	-5.19623	-3.19256		Pancreas	0.001998	0.979021	0.00599401	0.101898
Paravertebral Muscle	-2.21392	-1.57476	-1.52602	-0.432487		Paravertebral Muscle	0.041958	0.114885	0.110889	0.588412
Parietal Lobe	-1.76135	-0.0219614	-2.55323	0.210897		Parietal Lobe	0.101898	0.971029	0.04995	0.775225
PBMC	0.985533	0.635822	3.77897	1.25234		PBMC	0.351648	0.551449	0.035964	0.358641
Penis	0.319879	-0.0205063	2.50013	0.958089		Penis	0.562438	0.972028	0.028971	0.338661
Pericardium	-2.02867	-1.48724	1.8023	-1.9286		Pericardium	0.0749251	0.207792	0.142857	0.200799
Peritneum	1.35668	0.0576673	2.62563	0.309781		Peritneum	0.110889	0.918082	0.047952	0.715285
Pharyngeal Mucosa	0.0604149	0.154211	0.0183322	0.829532		Pharyngeal Mucosa	0.901099	0.789211	0.977023	0.316683
Pituitary Gland	-0.316782	-0.385752	-1.56584	-0.339537		Pituitary Gland	0.629371	0.613387	0.136863	0.688312
Placenta	0.25169	0.313695	1.88074	0.925805		Placenta	0.624376	0.608392	0.0619381	0.23976
Pons	-1.38484	0.55528	-0.540125	-0.0258025		Pons	0.123876	0.471528	0.433566	0.958042
Prefrontal Cortex	-0.164168	0.711296	-0.896587	0.795677		Prefrontal Cortex	0.794206	0.410589	0.327672	0.35964
Prostate	-0.105276	-5.0425	-5.10228	-9.35323		Prostate	0.885115	0.036963	0.013986	0.021978
Prostate Gland	-0.468515	-3.56123	-6.55373	-7.27896		Prostate Gland	0.553447	0.0689311	0.003996	0.034965
Putamen	-2.5732	-0.925805	-2.93554	-0.750206		Putamen	0.037962	0.385614	0.0549451	0.521479
Retrocervical Infiltrate	-0.243625	-2.04709	-0.0993415	-2.87471		Retrocervical Infiltrate	0.652348	0.101898	0.861139	0.03996
Salivary Gland	-3.41424	-4.12356	-12.4651	-2.47204		Salivary Gland	0.00999001	0.00599401	0.000999001	0.0609391
Saphenous Vein	-0.0792348	-1.22059	0.677428	-0.72947		Saphenous Vein	0.906094	0.286713	0.455544	0.485514
Skeletal Muscle	-3.11878	-0.330941	-2.44203	0.0346999		Skeletal Muscle	0.013986	0.598402	0.043956	0.946054
Skin	0.793657	0.569205	3.01094	2.88455		Skin	0.347652	0.451548	0.01998	0.024975
Small Intestine	-2.54683	-0.45788	-1.13673	-1.04975		Small Intestine	0.025974	0.472527	0.200799	0.17982
Spinal Cord	-0.47403	-0.731416	-1.74486	-1.20536		Spinal Cord	0.430569	0.284715	0.0559441	0.130869
Spleen	0.459806	-0.300341	1.20487	0.32582		Spleen	0.558442	0.69031	0.284715	0.693307
Stomach	-1.92736	-1.58818	-0.836544	-3.45983		Stomach	0.0719281	0.162837	0.325674	0.022977
Substantia Nigra	-2.37432	-0.646487	-2.64661	-1.20781		Substantia Nigra	0.023976	0.402597	0.040959	0.2997
Subthalamic Nucleus	-0.696747	-0.308944	-2.23249	-0.819268		Subthalamic Nucleus	0.293706	0.615385	0.035964	0.407592
Synovial Membrane	0.32129	-0.416586	4.26315	-0.0778109		Synovial Membrane	0.65035	0.628372	0.022977	0.924076
T Cells	0.321855	1.71912	1.26084	2.89365		T Cells	0.676324	0.1998	0.28971	0.0889111
Temporal Lobe	-1.37699	-0.132718	-2.82352	0.047779		Temporal Lobe	0.147852	0.857143	0.041958	0.939061
Testes	1.79753	6.98773	3.39527	7.46703		Testes	0.103896	0.003996	0.02997	0.002997
Thalamus	-3.24948	-0.541153	-4.20868	-0.54596		Thalamus	0.012987	0.52048	0.013986	0.588412
Thymus Gland	1.91196	2.7064	2.79438	3.84015		Thymus Gland	0.132867	0.0999001	0.0639361	0.023976
Thyroid Gland	-0.0302306	-0.261947	-1.20683	-1.51778		Thyroid Gland	0.95005	0.62038	0.0819181	0.13986
Tongue	-0.350533	-0.541496	-0.815178	0.165803		Tongue	0.556444	0.422577	0.28971	0.774226
Tonsil	0.180688	0.156514	1.40799	1.32111		Tonsil	0.825175	0.837163	0.257742	0.315684
Trachea	-0.38756	-4.79717	-2.52413	-5.58726		Trachea	0.588412	0.010989	0.0839161	0.012987
Trigeminal Ganglia	-0.790834	-2.7914	-0.225194	-2.94395		Trigeminal Ganglia	0.312687	0.032967	0.717283	0.034965
Urethra	0.790834	-0.914582	-0.349951	-2.22718		Urethra	0.366633	0.437562	0.652348	0.255744
Uterus	0.707838	-0.930138	-0.229508	-0.788016		Uterus	0.367632	0.322677	0.733267	0.403596
Vagina	0.105489	-1.23196	0.411336	-0.276622		Vagina	0.841159	0.237762	0.578422	0.723277
Vena Cava	-4.09539	-5.15119	-1.02601	-3.6787		Vena Cava	0.014985	0.015984	0.386613	0.132867
Ventral Tegmental Area	-2.3915	-1.07791	-2.45039	-0.832003		Ventral Tegmental Area	0.034965	0.292707	0.043956	0.437562
Vestibular Nuclei Superior	-2.04645	-0.227729	-2.1639	-0.748632		Vestibular Nuclei Superior	0.041958	0.719281	0.0669331	0.380619
Vulva	0.00779019	-0.00655562	-0.028196	0.838611		Vulva	0.99001	0.981019	0.945055	0.302697
