# Supplementary material for: PhysioSpace: Relating Gene Expression Experiments from Heterogeneous Sources Using Shared Physiological Processes
Source: PLoS One. 2013 Oct 17;8(10):e77627. doi: 10.1371/journal.pone.0077627 (PMC3798402; doi:10.1371/journal.pone.0077627)
Supplement: File S3 — R-script for the calculation of PhysioScores and permutation p-values. (TXT) [file pone.0077627.s003.txt]

sphereData=function(dat,t=1,st=TRUE,s=.5){
# Applies the spherical transformation to the data
# parameters:
#   dat: The data to be sphered, rows correspond to genes, columns to samples
#   t:   The truncation parameter, defaults to 1
#   st:  logical, indicates whether the data should be standardized before the
#        spherical transformation (should be true unless the data are already
#        standardized), defaults to TRUE
#   s:   constant added to the standard deviation for standardization, 
#        defaults to 0.5
# value:
#   The sphered data (rows correspond to genes, columns to samples)

 if(st){
   dat=dat-apply(dat,1,mean)
   dat=dat/(apply(dat,1,sd)+s)
 }
 svdS=svd(dat)
 dat=svdS$u%*%diag(pmin(svdS$d,t) )%*%t(svdS$v)
 return(dat)
}

calculatePhysioScore = function(difference, physioSpace, percentGenes=0.05){
# Calculates the PhysioScores
# parameters:
#   difference:    The vector of mean fold-changes between two groups of samples
#   physioSpace:   Matrix with PhysioSpace signatures in columns
#   percentGenes:  Percentage of genes/probes in the gene sets of up/down
#                  regulated genes, defaults to 0.05
# value:
#   The vector of PhysioScores, i.e. one value per signature (column) of the
#   physioSpace.

	m = length(difference)
	n = ncol(physioSpace)
  numGenes = round(m*percentGenes)
  difference[is.na(difference)] = median(difference,na.rm=T)
  ordDiff = order(difference)
  iplus = ordDiff[(m-numGenes+1):m]
  iminus = ordDiff[1:numGenes]
  physioScore = vector(mode="numeric",length=n)
	for (j in 1:n){
    temp = wilcox.test(physioSpace[iplus,j],physioSpace[iminus,j])
    sgn = sign(-(temp$statistic-numGenes^2/2))
    pval = temp$p.value
  	physioScore[j] = log10(pval)*sgn
	}
	names(physioScore) = colnames(physioSpace)
	return(physioScore)
}

permutationPvalue = function(dat, fac, physioSpace, nPerm=1000, percentGenes=0.05, sphere=T){
# Calculates PhysioScores and permutation p-values
# parameters:
#   dat:           The log2-transformed gene expression data, rows correspond to 
#                  genes/probes, columns correspond to arrays
#   fac:           A factor with two levels, with length equal to ncol(dat). 
#   physioSpace:   Matrix with PhysioSpace signatures in columns
#   nPerm:         number of permutations, defaults to 1000
#   percentGenes:  Percentage of genes/probes in the gene sets of up/down
#                  regulated genes, defaults to 0.05
#   sphere:        logical, if TRUE, the spherical transformation is applied
#                  as a preprocessing step of the data, defaults to TRUE
# value:
#   List with physioScores, number of permutations, unadjusted, and adjusted 
#   p-values
  permPhysioScores=matrix(0, ncol(physioSpace), nPerm)
  if (sphere){
    spheredDat = sphereData(dat)
  }else{
    spheredDat = dat
  }  
  fac = as.factor(fac)
  levFac = levels(fac)
  difference = apply(spheredDat[,fac==levFac[2]],1,mean)-apply(spheredDat[,fac==levFac[1]],1,mean)
  physioScores = calculatePhysioScore(difference, physioSpace, percentGenes)
  for (i in 1:nPerm){
    permFac = sample(fac)
    permDiff = apply(spheredDat[,permFac==levFac[2]],1,mean)-apply(spheredDat[,permFac==levFac[1]],1,mean)
    permPhysioScores[,i] = calculatePhysioScore(permDiff, physioSpace, percentGenes)
  }
  numGreater = vector(mode="numeric",length=ncol(physioSpace))
  for (j in 1:ncol(physioSpace)){
    numGreater[j] = sum(abs(permPhysioScores[j,])>=abs(physioScores[j]))
  }
  pvals = (numGreater+1)/(nPerm+1)
  adjPvals = p.adjust(pvals,"BH")
  return(list(physioScores = physioScores, nPerm = nPerm, pvals=pvals, adjPvals=adjPvals))  
}
